# Supplementary material for: Nuclear envelope-distributed CD147 interacts with and inhibits the transcriptional function of RING1 and promotes melanoma cell motility
Source: PLoS One. 2017 Aug 23;12(8):e0183689. doi: 10.1371/journal.pone.0183689 (PMC5568409; doi:10.1371/journal.pone.0183689)
Supplement: S2 Table — (XLSX) [file pone.0183689.s002.xlsx]

## Sheet: diff
PROBE_ID	SYMBOL	C.AVG_Signal	C.AVG_Signal2	C.Detection Pval	C.DiffScore	1.AVG_Signal	1.AVG_Signal2	1.Detection Pval	1.DiffScore	1vsC fc	SEARCH_KEY	ILMN_GENE	CHROMOSOME	DEFINITION	SYNONYMS	TargetID	ProbeID	SPECIES	SOURCE	TRANSCRIPT	SOURCE_REFERENCE_ID	REFSEQ_ID	UNIGENE_ID	ENTREZ_GENE_ID	GI	ACCESSION	PROTEIN_PRODUCT	ARRAY_ADDRESS_ID	PROBE_TYPE	PROBE_START	PROBE_SEQUENCE	PROBE_CHR_ORIENTATION	PROBE_COORDINATES	CYTOBAND	ONTOLOGY_COMPONENT	ONTOLOGY_PROCESS	ONTOLOGY_FUNCTION	OBSOLETE_PROBE_ID
ILMN_1778374	BSG	1700.03	1700.03	0	0	272.496	272.496	0	-89.9812	0.160289	NM_198589.1	BSG	19	Homo sapiens basigin (Ok blood group) (BSG), transcript variant 3, mRNA.	EMMPRIN; OK; TCSF; M6; 5F7; CD147	BSG	20673	Homo sapiens	RefSeq	ILMN_21413	NM_198590.1	NM_198590.1		682	38372920	NM_198590.1	NP_940992.1	20673	A	1425	TTTATGAGGGCCACGGGTCTGTGTTCGACTCAGCCTCAGGGACGACTCTG	+	534171-534220	19p13.3j	Double layer of lipid molecules that encloses all cells, and, in eukaryotes, many organelles; may be a single or double lipid bilayer; also includes associated proteins [goid 16020] [evidence IEA]; Double layer of lipid molecules that encloses all cells, and, in eukaryotes, many organelles; may be a single or double lipid bilayer; also includes associated proteins [goid 16020] [evidence IEA]; The…	Any series of molecular signals initiated by the binding of an extracellular ligand to a receptor on the surface of the target cell [goid 7166] [pmid 9767135] [evidence TAS]	Interacting selectively with any protein or protein complex (a complex of two or more proteins that may include other nonprotein molecules) [goid 5515] [pmid 17353931] [evidence IPI]; Interacting selectively with any mono-, di- or trisaccharide carbohydrate [goid 5529] [evidence IEA]; Interacting selectively with mannose, a monosaccharide hexose, stereoisomeric with glucose, that occurs naturally…	EMMPRIN; OK; TCSF; M6; 5F7; CD147
ILMN_1680874	TUBB2B	634.725	634.725	0	0	56.9158	56.9158	0	-80.5774	0.0896701	NM_178012.3	TUBB2B	6	Homo sapiens tubulin, beta 2B (TUBB2B), mRNA.	MGC8685; DKFZp566F223; RP11-506K6.1; TUBB-PARALOG; bA506K6.1	TUBB2B	7050543	Homo sapiens	RefSeq	ILMN_11689	NM_178012.3	NM_178012.3		347733	42476191	NM_178012.3	NP_821080.1	7050543	S	1530	GGTCTACTTTAGGTGTGCGCTGGGTCTCTGGTGCTCTTCACTGTTGCCTG	-	3169836-3169885	6p25.2b	All of the contents of a cell excluding the plasma membrane and nucleus, but including other subcellular structures [goid 5737] [evidence IEA]; Any of the long, generally straight, hollow tubes of internal diameter 12-15 nm and external diameter 24 nm found in a wide variety of eukaryotic cells; each consists (usually) of 13 protofilaments of polymeric tubulin, staggered in such a manner that the…	Movement of organelles, other microtubules and other particles along microtubules, mediated by motor proteins [goid 7018] [evidence IEA]; The process of creating protein polymers, compounds composed of a large number of component monomers; polymeric proteins may be made up of different or identical monomers. Polymerization occurs by the addition of extra monomers to an existing poly- or oligomeri…	Interacting selectively with a nucleotide, any compound consisting of a nucleoside that is esterified with (ortho)phosphate or an oligophosphate at any hydroxyl group on the ribose or deoxyribose moiety [goid 166] [evidence IEA]; Catalysis of the reaction: GTP + H2O = GDP + phosphate [goid 3924] [evidence IEA]; The action of a molecule that contributes to the structural integrity of a complex or …	MGC8685; DKFZp566F223; bA506K6.1; RP11-506K6.1; TUBB-PARALOG
ILMN_1793770	DNAJB6	546.806	546.806	0	0	148.922	148.922	0	-77.4973	0.272349	NM_058246.3	DNAJB6	7	Homo sapiens DnaJ (Hsp40) homolog, subfamily B, member 6 (DNAJB6), transcript variant 1, mRNA.	DKFZp566D0824; HSJ-2; MGC117297; HSJ2; MRJ; HHDJ1; FLJ42837; MSJ-1; DnaJ; MGC1152	DNAJB6	5860315	Homo sapiens	RefSeq	ILMN_7651	NM_058246.3	NM_058246.3		10049	34328906	NM_058246.3	NP_490647.1	5860315	I	2134	GGATCTGCCGTTCATGTTGCTTTCTCCTTTGTCCTCTTGGACTTGAGGGC	+	156902552-156902601	7q36.3c	A membrane-bounded organelle of eukaryotic cells in which chromosomes are housed and replicated. In most cells, the nucleus contains all of the cell's chromosomes except the organellar chromosomes, and is the site of RNA synthesis and processing. In some species, or in specialized cell types, RNA metabolism or DNA replication may be absent [goid 5634] [evidence IEA]; A membrane-bounded organelle …	The process of assisting in the covalent and noncovalent assembly of single chain polypeptides or multisubunit complexes into the correct tertiary structure [goid 6457] [pmid 11896048] [evidence IDA]; A change in state or activity of a cell or an organism (in terms of movement, secretion, enzyme production, gene expression, etc.) as a result of an unfolded protein stimulus [goid 6986] [evidence N…	Functions to increase the rate of ATP hydrolysis [goid 1671] [pmid 11896048] [evidence IDA]; Interacting selectively with DNA (deoxyribonucleic acid) [goid 3677] [evidence IEA]; Any transcription regulator activity that prevents or downregulates transcription [goid 16564] [evidence IEA]; Interacting selectvely with a heat shock protein, any protein synthesized or activated in response to heat sho…	DKFZp566D0824; HSJ-2; MGC117297; HSJ2; MRJ; HHDJ1; FLJ42837; MSJ-1; DnaJ; MGC1152
ILMN_1706140	PAGE2B	529.112	529.112	0	0	114.439	114.439	0	-77.2741	0.216285	NM_001015038.1	PAGE2B	X	Homo sapiens P antigen family, member 2B (PAGE2B), mRNA.	GAGEE3	PAGE2B	4850528	Homo sapiens	RefSeq	ILMN_15659	NM_001015038.1	NM_001015038.1		389860	62632766	NM_001015038.1	NP_001015038.1	4850528	S	1	CTTTCCGCCATCTTGATTCTTTGTCACTGACCGAGACTCAGCCGTGGGAA	+	55101504-55101547:55102467-55102472	Xp11.21a				GAGEE3
ILMN_1724213	PAGE2	282.769	282.769	0	0	63.3409	63.3409	0	-70.6709	0.224002	NM_207339.1	PAGE2	X	Homo sapiens P antigen family, member 2 (prostate associated) (PAGE2), mRNA.	GAGEC2; GAGEE2; PAGE-2; MGC62094	PAGE2	1240195	Homo sapiens	RefSeq	ILMN_10075	NM_207339.2	NM_207339.2		203569	141803561	NM_207339.2	NP_997222.1	1240195	S	229	GCAGTGCCTGCTTTTCAAGGGCCTGACATGGAAGCTTTTCAACAGGAACT	+	55117031-55117043:55117765-55117801	Xp11.21a				GAGEE2; MGC62094
ILMN_1666269	CTSZ	559.581	559.581	0	0	169.083	169.083	0	-66.3491	0.30216	NM_001336.2	CTSZ	20	Homo sapiens cathepsin Z (CTSZ), mRNA.	CTSX	CTSZ	4220259	Homo sapiens	RefSeq	ILMN_23976	NM_001336.2	NM_001336.2		1522	22538441	NM_001336.2	NP_001327.2	4220259	S	1218	GACACTTGCACAGCATGGCTCTGCCTCACAATGATGCAGTCAGCCACCTG	-	57003862-57003911	20q13.32b	A cytoplasmic, membrane-bounded organelle that is found in most animal cells and that contains a variety of hydrolases, most of which have their maximal activities in the pH range 5-6. The contained enzymes display latency if properly isolated. About 40 different lysosomal hydrolases are known and lysosomes have a great variety of morphologies and functions [goid 5764] [evidence IEA]; The irregul…	The hydrolysis of a peptide bond or bonds within a protein [goid 6508] [pmid 9642240] [evidence TAS]; The hydrolysis of a peptide bond or bonds within a protein [goid 6508] [evidence IEA]	Catalysis of the hydrolysis of internal, alpha-peptide bonds in a polypeptide chain by a mechanism in which the sulfhydryl group of a cysteine residue at the active center acts as a nucleophile [goid 4197] [evidence IEA]; Catalysis of the hydrolysis of a peptide bond. A peptide bond is a covalent bond formed when the carbon atom from the carboxyl group of one amino acid shares electrons with the …	CTSX
ILMN_1804491	LOC647315	211.374	211.374	0	0	27.6194	27.6194	0.0285714	-51.0094	0.130666	XM_930384.1	LOC647315	3	PREDICTED: Homo sapiens similar to microtubule-associated protein 6 isoform 1 (LOC647315), mRNA.		LOC647315	5820128	Homo sapiens	RefSeq	ILMN_35195	XM_930384.1	XM_930384.1		647315	88966050	XM_930384.1	XP_935477.1	5820128	S	422	GACGGCCAGCGAAAGATCTAGACCCAGCAGTTAGACGGCCAGCGAAAGAC	+	193063951-193064000	3q28e
ILMN_1651958	MGP	237.641	237.641	0	0	58.5911	58.5911	0	-50.2898	0.246553	NM_000900.2	MGP	12	Homo sapiens matrix Gla protein (MGP), mRNA.	NTI; GIG36; MGLAP	MGP	940735	Homo sapiens	RefSeq	ILMN_28594	NM_000900.2	NM_000900.2		4256	49574513	NM_000900.2	NP_000891.2	940735	S	44	GGAGCCTCTCTCCCTACTGCTGCTACACAAGACCCTGAGACTGACCTGCA	-	15038735-15038784	12p12.3e	The space external to the outermost structure of a cell. For cells without external protective or external encapsulating structures this refers to space outside of the plasma membrane. This term covers the host cell environment outside an intracellular parasite [goid 5576] [evidence IEA]; A layer consisting mainly of proteins (especially collagen) and glycosaminoglycans (mostly as proteoglycans) …	The condensation of mesenchymal cells that have been committed to differentiate into chondrocytes [goid 1502] [pmid 9916809] [evidence TAS]; The formation of bone or of a bony substance, or the conversion of fibrous tissue or of cartilage into bone or a bony substance [goid 1503] [pmid 9916809] [evidence TAS]; The biological process whose specific outcome is the progression of a multicellular org…	The action of a molecule that contributes to the structural integrity of the extracellular matrix [goid 5201] [pmid 9916809] [evidence TAS]; Interacting selectively with calcium ions (Ca2+) [goid 5509] [evidence IEA]; The action of a molecule that contributes to the structural integrity of bone [goid 8147] [pmid 9916809] [evidence TAS]	NTI; GIG36; MGLAP
ILMN_2086105	SPRY4	656.747	656.747	0	0	307.557	307.557	0	-45.7364	0.468304	NM_030964.2	SPRY4	5	Homo sapiens sprouty homolog 4 (Drosophila) (SPRY4), mRNA.		SPRY4	730576	Homo sapiens	RefSeq	ILMN_27154	NM_030964.2	NM_030964.2		81848	23308573	NM_030964.2	NP_112226.2	730576	S	4494	GGGCATCCTGCGAGCCTCACTAGCCTTCTGGTTCATGCCTTTGACAAGCA	-	141670570-141670619	5q31.3d	All of the contents of a cell excluding the plasma membrane and nucleus, but including other subcellular structures [goid 5737] [evidence IEA]; The membrane surrounding a cell that separates the cell from its external environment. It consists of a phospholipid bilayer and associated proteins [goid 5886] [evidence IEA]; A prolongation or process extending from a cell, e.g. a flagellum or axon [goi…	The biological process whose specific outcome is the progression of a multicellular organism over time from an initial condition (e.g. a zygote or a young adult) to a later condition (e.g. a multicellular animal or an aged adult) [goid 7275] [evidence IEA]; Any process that modulates the frequency, rate or extent of signal transduction [goid 9966] [evidence IEA]; Any process that stops, prevents …	Interacting selectively with any protein or protein complex (a complex of two or more proteins that may include other nonprotein molecules) [goid 5515] [pmid 12027893] [evidence IPI]; Interacting selectively with any protein or protein complex (a complex of two or more proteins that may include other nonprotein molecules) [goid 5515] [evidence IEA]
ILMN_1676563	HTRA1	383.849	383.849	0	0	141.085	141.085	0	-45.1094	0.367553	NM_002775.3	HTRA1	10	Homo sapiens HtrA serine peptidase 1 (HTRA1), mRNA.	HtrA; PRSS11; ARMD7; ORF480; L56	HTRA1	730612	Homo sapiens	RefSeq	ILMN_10981	NM_002775.3	NM_002775.3		5654	73747816	NM_002775.3	NP_002766.1	730612	S	1887	ACAATGCGTAGATAGAAGAAGCCCCACGGGAGCCAGGATGGGACTGGTCG	+	124264197-124264246	10q26.13b	The space external to the outermost structure of a cell. For cells without external protective or external encapsulating structures this refers to space outside of the plasma membrane. This term covers the host cell environment outside an intracellular parasite [goid 5576] [evidence IEA]; That part of a multicellular organism outside the cells proper, usually taken to be outside the plasma membra…	Any process that modulates the frequency, rate or extent of cell growth [goid 1558] [evidence IEA]; The hydrolysis of a peptide bond or bonds within a protein [goid 6508] [evidence IEA]; Any process that stops, prevents or reduces the frequency, rate or extent of any TGF-beta receptor signaling pathway [goid 30512] [evidence IEA]; Any process that stops, prevents or reduces the frequency, rate or…	Catalysis of the hydrolysis of internal, alpha-peptide bonds in a polypeptide chain by a catalytic mechanism that involves a catalytic triad consisting of a serine nucleophile that is activated by a proton relay involving an acidic residue (e.g. aspartate or glutamate) and a basic residue (usually histidine) [goid 4252] [pmid 9852107] [evidence TAS]; Interacting selectively with an insulin-like g…	HtrA; PRSS11; ARMD7; ORF480; L56
ILMN_2349393	MDK	619.362	619.362	0	0	234.639	234.639	0	-43.124	0.378839	NM_001012334.1	MDK	11	Homo sapiens midkine (neurite growth-promoting factor 2) (MDK), transcript variant 1, mRNA.	FLJ27379; MK; NEGF2	MDK	4560717	Homo sapiens	RefSeq	ILMN_3786	NM_001012334.1	NM_001012334.1		4192	59894791	NM_001012334.1	NP_001012334.1	4560717	A	645	AAAGGACTAGACGCCAAGCCTGGATGCCAAGGAGCCCCTGGTGTCACATG	+	46361611-46361620:46361621-46361660	11p11.2c	The space external to the outermost structure of a cell. For cells without external protective or external encapsulating structures this refers to space outside of the plasma membrane. This term covers the host cell environment outside an intracellular parasite [goid 5576] [evidence IEA]	The cascade of processes by which a signal interacts with a receptor, causing a change in the level or activity of a second messenger or other downstream target, and ultimately effecting a change in the functioning of the cell [goid 7165] [pmid 7835084] [evidence NAS]; The biological process whose specific outcome is the progression of a multicellular organism over time from an initial condition …	The function that stimulates a cell to grow or proliferate. Most growth factors have other actions besides the induction of cell growth or proliferation [goid 8083] [evidence IEA]; The function that stimulates a cell to grow or proliferate. Most growth factors have other actions besides the induction of cell growth or proliferation [goid 8083] [pmid 1639750] [evidence NAS]; Interacting selectivel…	FLJ27379; MK; NEGF2
ILMN_1657495	MLEC	826.232	826.232	0	0	347.56	347.56	0	-41.6741	0.420657	NM_014730.2	MLEC	12	Homo sapiens malectin (MLEC), mRNA.		MLEC	1990546	Homo sapiens	RefSeq	ILMN_24410	NM_014730.2	NM_014730.2		9761	44662824	NM_014730.2	NP_055545.1	1990546	S	6076	TTCCCATCCTCTCTCTGTGGAGGCCAAACCAACTCTTTGCCAGCAGCCAC	+	119623777-119623826	12q24.31a
ILMN_1801442	KRT81	359.308	359.308	0	0	119.234	119.234	0	-40.953	0.331844	NM_002281.2	KRT81	12	Homo sapiens keratin 81 (KRT81), mRNA.	KRTHB1; Hb-1; HB1; MLN137; hHAKB2-1; ghHkb1	KRT81	430446	Homo sapiens	RefSeq	ILMN_635	NM_002281.2	NM_002281.2		3887	15431319	NM_002281.2	NP_002272.1	430446	S	1746	CAGTGGGAAAGGCCACCCTAGAAAGAAGTCCGCTGGCACCCATAGGAAGG	-	50966078-50966127	12q13.13d	A filament composed of acidic and basic keratins (types I and II), typically expressed in epithelial cells. The keratins are the most diverse classes of IF proteins, with a large number of keratin isoforms being expressed. Each type of epithelium always expresses a characteristic combination of type I and type II keratins [goid 45095] [evidence IEA]		The action of a molecule that contributes to the structural integrity of a complex or assembly within or outside a cell [goid 5198] [evidence IEA]; Interacting selectively with any protein or protein complex (a complex of two or more proteins that may include other nonprotein molecules) [goid 5515] [pmid 16189514] [evidence IPI]	KRTHB1; Hb-1; HB1; MLN137; hHAKB2-1; ghHkb1
ILMN_1678707	TAF15	2445.45	2445.45	0	0	1208.41	1208.41	0	-38.4479	0.494149	NM_003487.2	TAF15	17	Homo sapiens TAF15 RNA polymerase II, TATA box binding protein (TBP)-associated factor, 68kDa (TAF15), transcript variant 1, mRNA.	TAFII68; TAF2N; RBP56; hTAFII68; Npl3	TAF15	10176	Homo sapiens	RefSeq	ILMN_18523	NM_139215.1	NM_139215.1		8148	21327700	NM_139215.1	NP_631961.1	10176	A	1913	TTGCCAGAGTTTTGCCTGCTGCTTTCCTCGTGGCCTCTTCTTGGGTAGTG	+	31198110-31198159	17q12b	The living contents of a cell; the matter contained within (but not including) the plasma membrane, usually taken to exclude large vacuoles and masses of secretory or ingested material. In eukaryotes it includes the nucleus and cytoplasm [goid 5622] [evidence IEA]; A membrane-bounded organelle of eukaryotic cells in which chromosomes are housed and replicated. In most cells, the nucleus contains …		Interacting selectively with DNA (deoxyribonucleic acid) [goid 3677] [evidence IEA]; Interacting selectively with an RNA molecule or a portion thereof [goid 3723] [evidence IEA]; Interacting selectively with zinc (Zn) ions [goid 8270] [evidence IEA]; Interacting selectively with any metal ion [goid 46872] [evidence IEA]	TAFII68; TAF2N; RBP56; hTAFII68; Npl3
ILMN_1706817	SERP1	163.84	163.84	0	0	34.1186	34.1186	0.00779221	-36.6565	0.208243	NM_014445.2	SERP1	3	Homo sapiens stress-associated endoplasmic reticulum protein 1 (SERP1), mRNA.	RAMP4; MGC117327; MGC133322; MGC133321	SERP1	1770541	Homo sapiens	RefSeq	ILMN_1177	NM_014445.3	NM_014445.3		27230	109809760	NM_014445.3	NP_055260.1	1770541	S	2104	CCTCACAGGGGGCTTCTGATACCCTCAAACATGGAGAACAGTAAGGGAGC	-	151743488-151743537	3q25.1b				RAMP4; MGC117327
ILMN_1750324	IGFBP5	232.57	232.57	0	0	54.4619	54.4619	0	-35.7953	0.234174	NM_000599.2	IGFBP5	2	Homo sapiens insulin-like growth factor binding protein 5 (IGFBP5), mRNA.	IBP5	IGFBP5	2190674	Homo sapiens	RefSeq	ILMN_168089	NM_000599.2	NM_000599.2		3488	46094066	NM_000599.2	NP_000590.1	2190674	S	5732	GCACAGTTGTCAGACAAGATTCCTTCAGATTCCGAGTTGCCTACCGGTTG	-	217245529-217245578	2q35c	The irregular network of unit membranes, visible only by electron microscopy, that occurs in the cytoplasm of many eukaryotic cells. The membranes form a complex meshwork of tubular channels, which are often expanded into slitlike cavities called cisternae. The ER takes two forms, rough (or granular), with ribosomes adhering to the outer surface, and smooth (with no ribosomes attached) [goid 5783…	Any process that modulates the frequency, rate or extent of cell growth [goid 1558] [evidence IEA]; The cascade of processes by which a signal interacts with a receptor, causing a change in the level or activity of a second messenger or other downstream target, and ultimately effecting a change in the functioning of the cell [goid 7165] [pmid 7525452] [evidence NAS]; Any process that stops, preve…	Interacting selectively with insulin-like growth factor I [goid 31994] [pmid 10766744] [evidence IPI]	IBP5
ILMN_1680251	SORCS1	171.845	171.845	0	0	57.4291	57.4291	0	-33.922	0.334192	NM_001013031.1	SORCS1	10	Homo sapiens sortilin-related VPS10 domain containing receptor 1 (SORCS1), transcript variant 2, mRNA.	FLJ41758; FLJ43475; FLJ44957	SORCS1	2100706	Homo sapiens	RefSeq	ILMN_3669	NM_001013031.1	NM_001013031.1		114815	61743974	NM_001013031.1	NP_001013049.1	2100706	A	6657	GCAACTTTGAGAGCAGTGGGGTGCTTGGCAGCTGTTCTGTGTTTTCCAGG	-	108338955-108339004	10q25.1c	Double layer of lipid molecules that encloses all cells, and, in eukaryotes, many organelles; may be a single or double lipid bilayer; also includes associated proteins [goid 16020] [pmid 12482870] [evidence IDA]; Penetrating at least one phospholipid bilayer of a membrane. May also refer to the state of being buried in the bilayer with no exposure outside the bilayer. When used to describe a pro…	The series of molecular signals generated as a consequence of a peptide neurotransmitter binding to a cell surface receptor [goid 7218] [pmid 11499680] [evidence NAS]	Interacting selectively with any protein or protein complex (a complex of two or more proteins that may include other nonprotein molecules) [goid 5515] [pmid 12482870] [evidence IDA]; Interacting selectively with any protein or protein complex (a complex of two or more proteins that may include other nonprotein molecules) [goid 5515] [pmid 12482870] [evidence IPI]; Combining with a neuropeptide t…	FLJ41758; FLJ43475; FLJ44957
ILMN_2195385	GAGE4	155.326	155.326	0	0	50.2257	50.2257	0	-31.2738	0.323357	NM_001474.1	GAGE4	X	Homo sapiens G antigen 4 (GAGE4), mRNA.	GAGE5	GAGE4	1990519	Homo sapiens	RefSeq	ILMN_9440	NM_001474.1	NM_001474.1		2576	4503882	NM_001474.1	NP_001465.1	1990519	S	2	GCCAGGGAGCTGTGAGGCAGTGCTGTGTGGTTCCTGCCGTCCGGACTCTT	+	49103594-49103643					GAGE5
ILMN_1668766	ROPN1	239.059	239.059	0	0	94.8899	94.8899	0	-31.0488	0.396931	NM_017578.2	ROPN1	3	Homo sapiens ropporin, rhophilin associated protein 1 (ROPN1), mRNA.	ROPN1A; DKFZp434B1222; ropporin; ODF6; RHPNAP1	ROPN1	5420739	Homo sapiens	RefSeq	ILMN_9116	NM_017578.2	NM_017578.2		54763	21359919	NM_017578.2	NP_060048.2	5420739	S	786	CATAATGGTGGGTCGCCCCGGATCCCGTTCAGCACCTTCCAGTTTCTCTA	-	125171656-125171705	3q21.1c		The cascade of processes by which a signal interacts with a receptor, causing a change in the level or activity of a second messenger or other downstream target, and ultimately effecting a change in the functioning of the cell [goid 7165] [evidence IEA]	Modulation of the activity of the enzyme cAMP-dependent protein kinase [goid 8603] [evidence IEA]	ROPN1A; DKFZp434B1222; ropporin; ODF6; RHPNAP1
ILMN_1651719	MBTPS1	581.738	581.738	0	0	240.769	240.769	0	-30.5164	0.413878	NM_201268.1	MBTPS1	16	Homo sapiens membrane-bound transcription factor peptidase, site 1 (MBTPS1), mRNA.	MGC138712; KIAA0091; SKI-1; S1P; MGC138711; PCSK8	MBTPS1	3390020	Homo sapiens	RefSeq	ILMN_12720	NM_003791.2	NM_003791.2		8720	41350325	NM_003791.2	NP_003782.1	3390020	A	3916	CACCAAAGACTCGGGAGAACTGGAAAGGCTGTCTGGGGTCTTCTGACTGC	-	84087749-84087798	16q23.3b-q24.1a	The set of thin, flattened membrane-bounded compartments, called cisternae, that form the central portion of the Golgi complex. The stack usually comprises cis, medial, and trans cisternae; the cis- and trans-Golgi networks are not considered part of the stack [goid 5795] [evidence IEA]; The lipid bilayer surrounding any of the compartments of the Golgi apparatus [goid 139] [evidence IEA]; A memb…	The hydrolysis of a peptide bond or bonds within a protein [goid 6508] [evidence IEA]; The chemical reactions and pathways involving lipids, compounds soluble in an organic solvent but not, or sparingly, in an aqueous solvent. Includes fatty acids; neutral fats, other fatty-acid esters, and soaps; long-chain (fatty) alcohols and waxes; sphingoids and other long-chain bases; glycolipids, phospholi…	Catalysis of the hydrolysis of internal, alpha-peptide bonds in a polypeptide chain by a catalytic mechanism that involves a catalytic triad consisting of a serine nucleophile that is activated by a proton relay involving an acidic residue (e.g. aspartate or glutamate) and a basic residue (usually histidine) [goid 4252] [evidence IEA]; Catalysis of the hydrolysis of internal, alpha-peptide bonds …	KIAA0091; SKI-1; S1P; PCSK8
ILMN_1690761	SURF4	801.11	801.11	0	0	362.242	362.242	0	-28.6234	0.452176	NM_033161.2	SURF4	9	Homo sapiens surfeit 4 (SURF4), mRNA.	FLJ22993; ERV29; MGC102753	SURF4	3370048	Homo sapiens	RefSeq	ILMN_1760	NM_033161.2	NM_033161.2		6836	19593984	NM_033161.2	NP_149351.1	3370048	S	2525	TCAACCTCACCAGGGCTGTCTCTTGGTCCACACCTCGCTCCCTGTTAGTG	-	136228734-136228783	9q34.2a	The irregular network of unit membranes, visible only by electron microscopy, that occurs in the cytoplasm of many eukaryotic cells. The membranes form a complex meshwork of tubular channels, which are often expanded into slitlike cavities called cisternae. The ER takes two forms, rough (or granular), with ribosomes adhering to the outer surface, and smooth (with no ribosomes attached) [goid 5783…	Any process specifically pertinent to the functioning of integrated living units: cells, tissues, organs, and organisms. A process is a collection of molecular events with a defined beginning and end [goid 8150] [evidence ND ]	Elemental activities, such as catalysis or binding, describing the actions of a gene product at the molecular level. A given gene product may exhibit one or more molecular functions [goid 3674] [evidence ND ]	FLJ22993; ERV29; MGC102753
ILMN_3192446	LOC100128410	109.604	109.604	0	0	17.0201	17.0201	0.11039	-27.9296	0.155287	XR_037117.1	LOC100128410	X	PREDICTED: Homo sapiens misc_RNA (LOC100128410), miscRNA.		LOC100128410	990242	Homo sapiens	RefSeq	ILMN_348720	XR_037117.1	XR_037117.1		100128410	169216866	XR_037117.1		990242	A	409	GTATATCTGGAAAGTGATCTGTCCCTGGAGGTGGTAGCAAGTTTCCACGG	+	123242469-123242518	Xq25c
ILMN_2139761	LIMCH1	115.143	115.143	0	0	21.1046	21.1046	0.0727273	-27.7739	0.183291	NM_014988.1	LIMCH1	4	Homo sapiens LIM and calponin homology domains 1 (LIMCH1), mRNA.	DKFZp686B2470; DKFZp781I1455; DKFZp781C1754; LMO7B; DKFZp686G18243; DKFZp686G2094; MGC72127; DKFZp434I0312; DKFZp686A01247; LIMCH1A	LIMCH1	1770754	Homo sapiens	RefSeq	ILMN_3090	NM_014988.1	NM_014988.1		22998	55741670	NM_014988.1	NP_055803.1	1770754	S	4881	TCCTCAGCCACTGGAGGGATTTCGACCATATTTGTCATTTGGATGAGCTG	+	41395534-41395583	4p13d		A process that is carried out at the cellular level which results in the formation, arrangement of constituent parts, or disassembly of cytoskeletal structures containing both actin and myosin. The myosin may be organized into filaments [goid 31032] [evidence IEA]	Interacting selectively with monomeric or multimeric forms of actin, including actin filaments [goid 3779] [evidence IEA]; Interacting selectively with zinc (Zn) ions [goid 8270] [evidence IEA]; Interacting selectively with any metal ion [goid 46872] [evidence IEA]	DKFZp686B2470; DKFZp781I1455; DKFZp781C1754; LMO7B; DKFZp686G18243; DKFZp686G2094; MGC72127; DKFZp434I0312; DKFZp686A01247; LIMCH1A
ILMN_1664660	GAGE12G	162.303	162.303	0	0	60.5249	60.5249	0	-25.6425	0.372913	NM_001472.1	GAGE12G	X	Homo sapiens G antigen 12G (GAGE12G), mRNA.	MGC132611; RP11-959H17.6	GAGE12G	3930500	Homo sapiens	RefSeq	ILMN_307319	NM_001098409.1	NM_001098409.1		645073	148491063	NM_001098409.1	NP_001091879.1	3930500	S	34	ACGCCAGGGAGCTGTGAGGCAGTGCTGTGTGGTTCCTGCCGTCCGGACTC	+	49221969-49222018	Xp11.23b				MGC96942; MGC96883; MGC96930
ILMN_1811238	ALPK2	106.252	106.252	0	0	23.4774	23.4774	0.048052	-25.3309	0.220959	NM_052947.2	ALPK2	18	Homo sapiens alpha-kinase 2 (ALPK2), mRNA.	FLJ43253; HAK; FLJ34875	ALPK2	5270519	Homo sapiens	RefSeq	ILMN_30352	NM_052947.3	NM_052947.3		115701	148596991	NM_052947.3	NP_443179.3	5270519	S	7185	CCACTGGTGTCTAATACGCTATTGTTGCCGGAGGTGGGTTCTGTGACGTG	-	56148547-56148596	18q21.31b-q21.32a		The process of introducing a phosphate group on to a protein [goid 6468] [evidence IEA]	Catalysis of the reaction: ATP + a protein serine/threonine = ADP + protein serine/threonine phosphate [goid 4674] [evidence IEA]; Interacting selectively with ATP, adenosine 5'-triphosphate, a universally important coenzyme and enzyme regulator [goid 5524] [evidence IEA]; Catalysis of the transfer of a phosphate group, usually from ATP, to a substrate molecule [goid 16301] [evidence IEA]; Cataly…
ILMN_2141790	HYOU1	256.344	256.344	0	0	108.474	108.474	0	-25.2209	0.423159	NM_006389.2	HYOU1	11	Homo sapiens hypoxia up-regulated 1 (HYOU1), mRNA.	DKFZp686N08236; ORP150	HYOU1	520189	Homo sapiens	RefSeq	ILMN_167916	NM_006389.2	NM_006389.2		10525	13699861	NM_006389.2	NP_006380.1	520189	S	4190	AGGGTCAGGGCTGGCCTTCCTCTGTGCATCACTCTGCTAGGTTGGGGGCC	-	118420426-118420475	11q23.3e	The irregular network of unit membranes, visible only by electron microscopy, that occurs in the cytoplasm of many eukaryotic cells. The membranes form a complex meshwork of tubular channels, which are often expanded into slitlike cavities called cisternae. The ER takes two forms, rough (or granular), with ribosomes adhering to the outer surface, and smooth (with no ribosomes attached) [goid 5783…	A change in state or activity of a cell or an organism (in terms of movement, secretion, enzyme production, gene expression, etc.) as a result of a disturbance in organismal or cellular homeostasis, usually, but not necessarily, exogenous (e.g. temperature, humidity, ionizing radiation) [goid 6950] [pmid 9020069] [evidence TAS]	Interacting selectively with a nucleotide, any compound consisting of a nucleoside that is esterified with (ortho)phosphate or an oligophosphate at any hydroxyl group on the ribose or deoxyribose moiety [goid 166] [evidence IEA]; Interacting selectively with any protein or protein complex (a complex of two or more proteins that may include other nonprotein molecules) [goid 5515] [pmid 17353931] […	DKFZp686N08236; ORP150
ILMN_3243333	GAGE12J	108.095	108.095	0	0	28.8532	28.8532	0.0233766	-23.8423	0.266924	NM_001098406.1	GAGE12J	X	Homo sapiens G antigen 12J (GAGE12J), mRNA.	GAGE11	GAGE12J	4590487	Homo sapiens	RefSeq	ILMN_308370	NM_001098406.1	NM_001098406.1		729396	148491061	NM_001098406.1	NP_001091876.1	4590487	S	24	CACGTGAAGAACGCCAGGGAGCTGTGAGGCAGTGCTGTGTGGTTCCTGCC	+	49065483-49065532	Xp11.23b				GAGE11
ILMN_2092536	HSPE1	186.972	186.972	0	0	68.1698	68.1698	0	-23.422	0.364598	NM_002157.1	HSPE1	2	Homo sapiens heat shock 10kDa protein 1 (chaperonin 10) (HSPE1), mRNA.	HSP10; CPN10; GROES	HSPE1	110110	Homo sapiens	RefSeq	ILMN_2612	NM_002157.1	NM_002157.1		3336	4504522	NM_002157.1	NP_002148.1	110110	S	83	CCGAGTATTGGTTGAAAGGAGTGCTGCTGAAACTGTAACCAAAGGAGGCA	+	198074081-198074130	2q33.1b	A semiautonomous, self replicating organelle that occurs in varying numbers, shapes, and sizes in the cytoplasm of virtually all eukaryotic cells. It is notably the site of tissue respiration [goid 5739] [pmid 10205158] [evidence IDA]; The gel-like material, with considerable fine structure, that lies in the matrix space, or lumen, of a mitochondrion. It contains the enzymes of the tricarboxylic …	The process of assisting in the covalent and noncovalent assembly of single chain polypeptides or multisubunit complexes into the correct tertiary structure [goid 6457] [pmid 7698325] [evidence TAS]; Upregulation of the activity of a caspase, any of a group of cysteine proteases involved in apoptosis [goid 6919] [pmid 10205158] [evidence NAS]; A change in state or activity of a cell or an organis…	Interacting selectively with ATP, adenosine 5'-triphosphate, a universally important coenzyme and enzyme regulator [goid 5524] [evidence IEA]; Interacting selectively with an unfolded protein [goid 51082] [pmid 12483302] [evidence NAS]; Interacting selectively with an unfolded protein [goid 51082] [pmid 7916212] [evidence NAS]; Interacting selectively with a chaperone protein, a class of proteins…	CPN10; GROES; HSP10
ILMN_1738450	GAGE5	145.647	145.647	0	0	46.2363	46.2363	0	-23.2953	0.317454	NM_012196.1	GAGE5	X	Homo sapiens G antigen 5 (GAGE5), mRNA.		GAGE5	1050373	Homo sapiens	RefSeq	ILMN_9557	NM_001475.1	NM_001475.1		2577	4503884	NM_001475.1	NP_001466.1	1050373	S	3	CTGTGAGGCAGTGCTGTGTGGTTCCTGCCGTCCGGACTCTTTTTCCTCTA	+	49103603-49103652
ILMN_2071809	MGP	78.5202	78.5202	0	0	9.08155	9.08155	0.246753	-22.8353	0.115659	NM_000900.2	MGP	12	Homo sapiens matrix Gla protein (MGP), mRNA.	NTI; GIG36; MGLAP	MGP	1430487	Homo sapiens	RefSeq	ILMN_28594	NM_000900.2	NM_000900.2		4256	49574513	NM_000900.2	NP_000891.2	1430487	S	277	CCGAGAACGCTCTAAGCCTGTCCACGAGCTCAATAGGGAAGCCTGTGATG	-	15035161-15035210	12p12.3e	The space external to the outermost structure of a cell. For cells without external protective or external encapsulating structures this refers to space outside of the plasma membrane. This term covers the host cell environment outside an intracellular parasite [goid 5576] [evidence IEA]; A layer consisting mainly of proteins (especially collagen) and glycosaminoglycans (mostly as proteoglycans) …	The condensation of mesenchymal cells that have been committed to differentiate into chondrocytes [goid 1502] [pmid 9916809] [evidence TAS]; The formation of bone or of a bony substance, or the conversion of fibrous tissue or of cartilage into bone or a bony substance [goid 1503] [pmid 9916809] [evidence TAS]; The biological process whose specific outcome is the progression of a multicellular org…	The action of a molecule that contributes to the structural integrity of the extracellular matrix [goid 5201] [pmid 9916809] [evidence TAS]; Interacting selectively with calcium ions (Ca2+) [goid 5509] [evidence IEA]; The action of a molecule that contributes to the structural integrity of bone [goid 8147] [pmid 9916809] [evidence TAS]	NTI; GIG36; MGLAP
ILMN_1798886	NUDT21	196.221	196.221	0	0	81.8553	81.8553	0	-22.796	0.417159	NM_007006.2	NUDT21	16	Homo sapiens nudix (nucleoside diphosphate linked moiety X)-type motif 21 (NUDT21), mRNA.	DKFZp686H1588; CPSF5; CFIM25	NUDT21	3170446	Homo sapiens	RefSeq	ILMN_8504	NM_007006.2	NM_007006.2		11051	59889569	NM_007006.2	NP_008937.1	3170446	S	3660	ACTTGTTCAGTCACTTGAGATGAAATGCTTGGGGTAGCTTTTCCATCCTC	-	56463745-56463794	16q13a	A membrane-bounded organelle of eukaryotic cells in which chromosomes are housed and replicated. In most cells, the nucleus contains all of the cell's chromosomes except the organellar chromosomes, and is the site of RNA synthesis and processing. In some species, or in specialized cell types, RNA metabolism or DNA replication may be absent [goid 5634] [evidence IEA]; A structure comprised of a co…	The joining together of exons from one or more primary transcripts of nuclear messenger RNA (mRNA) and the excision of intron sequences, via a spliceosomal mechanism, so that mRNA consisting only of the joined exons is produced [goid 398] [pmid 12226669] [evidence EXP]	Interacting selectively with an RNA molecule or a portion thereof [goid 3723] [pmid 8626397] [evidence IDA]; Interacting selectively with any protein or protein complex (a complex of two or more proteins that may include other nonprotein molecules) [goid 5515] [pmid 15169763] [evidence IPI]; Interacting selectively with any protein or protein complex (a complex of two or more proteins that may in…	DKFZp686H1588; CPSF5; CFIM25
ILMN_1667295	VASN	183.478	183.478	0	0	77.808	77.808	0	-22.3451	0.424072	NM_138440.1	VASN	16	Homo sapiens vasorin (VASN), mRNA.	SLITL2	VASN	2900274	Homo sapiens	RefSeq	ILMN_31069	NM_138440.2	NM_138440.2		114990	88702792	NM_138440.2	NP_612449.2	2900274	S	2565	GGTAGGCGGCTGTGTGACTCTAGTCTTGGCCCCAGGAAGCGAAGGAACAA	+	4373289-4373338	16p13.3b	The space external to the outermost structure of a cell. For cells without external protective or external encapsulating structures this refers to space outside of the plasma membrane. This term covers the host cell environment outside an intracellular parasite [goid 5576] [evidence IEA]; Double layer of lipid molecules that encloses all cells, and, in eukaryotes, many organelles; may be a single…		Interacting selectively with any protein or protein complex (a complex of two or more proteins that may include other nonprotein molecules) [goid 5515] [evidence IEA]	VASN
ILMN_1813704	KIAA1199	544.684	544.684	0	0	249.48	249.48	0	-22.0036	0.458028	NM_018689.1	KIAA1199	15	Homo sapiens KIAA1199 (KIAA1199), mRNA.	TMEM2L; CCSP1	KIAA1199	110181	Homo sapiens	RefSeq	ILMN_10606	NM_018689.1	NM_018689.1		57214	38638697	NM_018689.1	NP_061159.1	110181	S	6882	GCAACGCTCCTCTGAAATGCTTGTCTTTTTTCTGTTGCCGAAATAGCTGG	+	79030856-79030905	15q25.1b		The series of events required for an organism to receive an auditory stimulus, convert it to a molecular signal, and recognize and characterize the signal. Sonic stimuli are detected in the form of vibrations and are processed to form a sound [goid 7605] [evidence IEA]		TMEM2L; CCSP1
ILMN_1665492	SORCS1	106.516	106.516	0	0	19.1635	19.1635	0.087013	-21.7773	0.179912	NM_052918.3	SORCS1	10	Homo sapiens sortilin-related VPS10 domain containing receptor 1 (SORCS1), transcript variant 1, mRNA.	FLJ41758; FLJ43475; FLJ44957	SORCS1	5820673	Homo sapiens	RefSeq	ILMN_181700	NM_052918.3	NM_052918.3		114815	61743972	NM_052918.3	NP_443150.3	5820673	I	3445	AAAGAGCAAGACACGCCACTCCGCCTTCAACGCCAAAGCGGGGATCTGCT	-	108434828-108434877	10q25.1c	Double layer of lipid molecules that encloses all cells, and, in eukaryotes, many organelles; may be a single or double lipid bilayer; also includes associated proteins [goid 16020] [pmid 12482870] [evidence IDA]; Penetrating at least one phospholipid bilayer of a membrane. May also refer to the state of being buried in the bilayer with no exposure outside the bilayer. When used to describe a pro…	The series of molecular signals generated as a consequence of a peptide neurotransmitter binding to a cell surface receptor [goid 7218] [pmid 11499680] [evidence NAS]	Interacting selectively with any protein or protein complex (a complex of two or more proteins that may include other nonprotein molecules) [goid 5515] [pmid 12482870] [evidence IDA]; Interacting selectively with any protein or protein complex (a complex of two or more proteins that may include other nonprotein molecules) [goid 5515] [pmid 12482870] [evidence IPI]; Combining with a neuropeptide t…	FLJ41758; FLJ43475; FLJ44957
ILMN_1796968	INTS5	221.574	221.574	0	0	99.3208	99.3208	0	-21.709	0.448251	NM_030628.1	INTS5	11	Homo sapiens integrator complex subunit 5 (INTS5), mRNA.	INT5; KIAA1698	INTS5	4810288	Homo sapiens	RefSeq	ILMN_12254	NM_030628.1	NM_030628.1		80789	44771200	NM_030628.1	NP_085131.1	4810288	S	3051	GGTCTTTTCTCTGGCCGTTTCCAGGCACCTTCACCGTCCACTCTCCTTCG	-	62414504-62414553	11q12.3a	A membrane-bounded organelle of eukaryotic cells in which chromosomes are housed and replicated. In most cells, the nucleus contains all of the cell's chromosomes except the organellar chromosomes, and is the site of RNA synthesis and processing. In some species, or in specialized cell types, RNA metabolism or DNA replication may be absent [goid 5634] [evidence IEA]; Double layer of lipid molecul…	Any process involved in the conversion of a primary small nuclear RNA (snRNA) transcript into a mature snRNA molecule [goid 16180] [pmid 16239144] [evidence IDA]	Interacting selectively with any protein or protein complex (a complex of two or more proteins that may include other nonprotein molecules) [goid 5515] [pmid 16239144] [evidence IPI]	INT5; KIAA1698
ILMN_2200917	SLC4A7	123.829	123.829	0	0	44.2494	44.2494	0	-21.617	0.357342	NM_003615.2	SLC4A7	3	Homo sapiens solute carrier family 4, sodium bicarbonate cotransporter, member 7 (SLC4A7), mRNA.	SLC4A6; SBC2; DKFZp686H168; NBC2; NBC3	SLC4A7	620543	Homo sapiens	RefSeq	ILMN_163925	NM_003615.2	NM_003615.2		9497	19923175	NM_003615.2	NP_003606.2	620543	S	7624	ATGAAGTATAAGCCTCTACTGGGTCTATATTGTGAATCATCCTGCCTTTC	-	27389301-27389350	3p24.1d	The membrane surrounding a cell that separates the cell from its external environment. It consists of a phospholipid bilayer and associated proteins [goid 5886] [evidence IEA]; Penetrating at least one phospholipid bilayer of a membrane. May also refer to the state of being buried in the bilayer with no exposure outside the bilayer. When used to describe a protein, indicates that all or part of t…	The directed movement of sodium ions (Na+) into, out of, within or between cells [goid 6814] [evidence IEA]; The directed movement of anions, atoms or small molecules with a net negative charge, into, out of, within or between cells [goid 6820] [evidence IEA]; The directed movement of bicarbonate into, out of, within or between cells [goid 15701] [pmid 10347222] [evidence NAS]	Enables the directed movement of substances (such as macromolecules, small molecules, ions) into, out of, within or between cells [goid 5215] [evidence IEA]; [goid 5452] [evidence IEA]; Interacting selectively with any protein or protein complex (a complex of two or more proteins that may include other nonprotein molecules) [goid 5515] [pmid 17353931] [evidence IPI]; Catalysis of the transfer of …	SLC4A6; SBC2; DKFZp686H168; NBC2; NBC3
ILMN_3242105	LOC100134073	172.853	172.853	0	0	79.5765	79.5765	0	-21.426	0.46037	XM_001718050.1	LOC100134073		PREDICTED: Homo sapiens similar to LYPDC1 protein (LOC100134073), mRNA.		LOC100134073	3170338	Homo sapiens	RefSeq	ILMN_343023	XM_001718050.1	XM_001718050.1		100134073	169164298	XM_001718050.1	XP_001718102.1	3170338	S	241	CATCCAGCATACGGCCAATGTCACAACAATCAGCCCTGGGCAGACACGAG
ILMN_1710482	APLP2	122.175	122.175	0	0	46.5533	46.5533	0	-21.2136	0.381037	NM_001642.1	APLP2	11	Homo sapiens amyloid beta (A4) precursor-like protein 2 (APLP2), mRNA.	CDEBP; APPH; APPL2	APLP2	3450577	Homo sapiens	RefSeq	ILMN_19935	NM_001642.1	NM_001642.1		334	4502146	NM_001642.1	NP_001633.1	3450577	S	3219	TTCTCCAAAGGCACTGACCCTCGGCCTCTACTTTGTCCCCTCACCTCCAC	+	129519408-129519457	11q24.3c	A membrane-bounded organelle of eukaryotic cells in which chromosomes are housed and replicated. In most cells, the nucleus contains all of the cell's chromosomes except the organellar chromosomes, and is the site of RNA synthesis and processing. In some species, or in specialized cell types, RNA metabolism or DNA replication may be absent [goid 5634] [pmid 7702756] [evidence IDA]; The membrane s…	Specific actions of a newborn or infant mammal that result in the derivation of nourishment from the breast [goid 1967] [evidence IEA]; The regulation of the levels, transport, and metabolism of copper ions within a cell or between a cell and its external environment [goid 6878] [evidence IEA]; Any process that modulates the frequency, rate or extent of EGF receptor activity [goid 7176] [evidence…	Interacting selectively with DNA (deoxyribonucleic acid) [goid 3677] [pmid 7702756] [evidence NAS]; Stops, prevents or reduces the activity of serine-type endopeptidases, enzymes that catalyze the hydrolysis of nonterminal peptide bonds in a polypeptide chain; a serine residue (and a histidine residue) are at the active center of the enzyme [goid 4867] [evidence IEA]; Interacting selectively with…	CDEBP; APPH; APPL2
ILMN_2344120	ROPN1B	224.682	224.682	0	0	108.3	108.3	0	-21.0893	0.482014	NM_001012337.1	ROPN1B	3	Homo sapiens ropporin, rhophilin associated protein 1B (ROPN1B), mRNA.		ROPN1B	460291	Homo sapiens	RefSeq	ILMN_19100	NM_001012337.1	NM_001012337.1		152015	59891408	NM_001012337.1	NP_001012337.1	460291	A	674	ACAATGGTGGGTTGCCCCGAATCCCATTCAGCACCTTCCAGTTTCTCTAC	+	125701162-125701211	3q21.2c	All of the contents of a cell excluding the plasma membrane and nucleus, but including other subcellular structures [goid 5737] [pmid 11278869] [evidence IDA]; Long whiplike or feathery structures borne either singly or in groups by the motile cells of many bacteria and unicellular eukaryotes and by the motile male gametes of many eukaryotic organisms, which propel the cell through a liquid mediu…	A cellular process resulting in the division of the cytoplasm of a cell and its separation into two daughter cells. Cytokinesis usually occurs after growth, replication, and segregation of cellular components [goid 910] [pmid 11278869] [evidence NAS]; The cascade of processes by which a signal interacts with a receptor, causing a change in the level or activity of a second messenger or other down…	Modulation of the activity of the enzyme cAMP-dependent protein kinase [goid 8603] [evidence IEA]; Functions to provide a physical support for the assembly of a multiprotein receptor signaling complex [goid 30159] [pmid 11278869] [evidence NAS]; Interacting selectively with an identical protein to form a homodimer [goid 42803] [pmid 11278869] [evidence NAS]; Interacting selectively with a noniden…
ILMN_2363658	PXDN	248.373	248.373	0	0	109.378	109.378	0	-20.9773	0.440377	NM_012293.1	PXDN	2	Homo sapiens peroxidasin homolog (Drosophila) (PXDN), mRNA. XM_935183 XM_935184 XM_936786 XM_942966 XM_942982 XM_942986 XM_942994 XM_943000	D2S448E; D2S448; VPO; MG50; KIAA0230; PXN; PRG2	PXDN	6400397	Homo sapiens	RefSeq	ILMN_165066	NM_012293.1	NM_012293.1		7837	109150415	NM_012293.1	NP_036425.1	6400397	A	6472	GTGCGGTCTGGGCCAGTCACAAGGAATTGTGTTGTCTAAGCCAAAGGGGG	-	1636557-1636564:1637179-1637220	2p25.3e	The space external to the outermost structure of a cell. For cells without external protective or external encapsulating structures this refers to space outside of the plasma membrane. This term covers the host cell environment outside an intracellular parasite [goid 5576] [evidence IEA]	Any immune system process that functions in the calibrated response of an organism to a potential internal or invasive threat [goid 6955] [pmid 11103812] [evidence NAS]; A change in state or activity of a cell or an organism (in terms of movement, secretion, enzyme production, gene expression, etc.) as a result of oxidative stress, a state often resulting from exposure to high levels of reactive …	Catalysis of the reaction: donor + H2O2 = oxidized donor + 2 H2O [goid 4601] [evidence IEA]; Blocks the binding of interleukin-1 to the interleukin-1 receptor complex [goid 5152] [pmid 11103812] [evidence NAS]; Interacting selectively with iron (Fe) ions [goid 5506] [evidence IEA]; Interacting selectively with calcium ions (Ca2+) [goid 5509] [evidence IEA]; Interacting selectively with any protei…	D2S448E; D2S448; VPO; MG50; KIAA0230; PXN; PRG2
ILMN_1804673	SLC16A4	97.326	97.326	0	0	23.7756	23.7756	0.048052	-20.7491	0.244288	NM_004696.1	SLC16A4	1	Homo sapiens solute carrier family 16, member 4 (monocarboxylic acid transporter 5) (SLC16A4), mRNA.	MCT5; MCT4	SLC16A4	7380561	Homo sapiens	RefSeq	ILMN_7905	NM_004696.1	NM_004696.1		9122	4759113	NM_004696.1	NP_004687.1	7380561	S	1470	GCCAGTTTCTTTGCTGGGATGGCTGTCCTTTCTGGACCACCTATAGCAGG	-	110906514-110906515:110918080-110918127	1p13.3a	That fraction of cells, prepared by disruptive biochemical methods, that includes the plasma and other membranes [goid 5624] [pmid 9425115] [evidence TAS]; The membrane surrounding a cell that separates the cell from its external environment. It consists of a phospholipid bilayer and associated proteins [goid 5886] [evidence IEA]; Penetrating at least one phospholipid bilayer of a plasma membrane…	The directed movement of substances (such as macromolecules, small molecules, ions) into, out of, within or between cells, or within a multicellular organism [goid 6810] [evidence IEA]; The directed movement of monocarboxylic acids into, out of, within or between cells [goid 15718] [pmid 9425115] [evidence TAS]	Enables the directed movement of substances (such as macromolecules, small molecules, ions) into, out of, within or between cells [goid 5215] [evidence IEA]; Catalysis of the transfer of monocarboxylic acids from one side of the membrane to the other. A monocarboxylic acid is an organic acid with one COOH group [goid 8028] [pmid 9425115] [evidence TAS]; Enables the active transport of a solute ac…	MCT5; MCT4
ILMN_2318430	EIF5	43.0423	43.0423	0.0012987	0	-20.0652	1	0.951948	-20.496	0.023233	NM_001969.3	EIF5	14	Homo sapiens eukaryotic translation initiation factor 5 (EIF5), transcript variant 1, mRNA.	EIF-5A	EIF5	2000398	Homo sapiens	RefSeq	ILMN_172042	NM_001969.3	NM_001969.3		1983	37537714	NM_001969.3	NP_001960.2	2000398	A	5392	TGCCTGGCTGGGGCAGTAGGGGAAATTCCACCCAATTTTGCTATGAGCCT	+	102880716-102880765	14q32.32b	All of the contents of a cell excluding the plasma membrane and nucleus, but including other subcellular structures [goid 5737] [pmid 8663286] [evidence TAS]; That part of the cytoplasm that does not contain membranous or particulate subcellular components [goid 5829] [pmid 8663286] [evidence NAS]	Any process that modulates the frequency, rate or extent of translational initiation [goid 6446] [pmid 8663286] [evidence TAS]	Interacting selectively with a nucleotide, any compound consisting of a nucleoside that is esterified with (ortho)phosphate or an oligophosphate at any hydroxyl group on the ribose or deoxyribose moiety [goid 166] [evidence IEA]; Functions in the initiation of ribosome-mediated translation of mRNA into a polypeptide [goid 3743] [pmid 8663286] [evidence NAS]; Catalysis of the reaction: GTP + H2O =…	EIF-5A
ILMN_3239460	OAZ2	306.967	306.967	0	0	125.229	125.229	0	-20.4064	0.407956	NM_002537.2	OAZ2	15	Homo sapiens ornithine decarboxylase antizyme 2 (OAZ2), mRNA.	AZ2	OAZ2	1090753	Homo sapiens	RefSeq	ILMN_28141	NM_002537.2	NM_002537.2		4947	161377456	NM_002537.2	NP_002528.1	1090753	S	1616	TAGCAACTCAGGGCCTGGGAATTGTGGGGCAATCCGTTCTTAGGGACTGG	-	64980022-64980071	15q22.31b		The chemical reactions and pathways involving polyamines, any organic compound containing two or more amino groups [goid 6595] [pmid 9428668] [evidence TAS]	Interacting selectively with calcium ions (Ca2+) [goid 5509] [evidence IEA]; Interacting selectively with any protein or protein complex (a complex of two or more proteins that may include other nonprotein molecules) [goid 5515] [pmid 17353931] [evidence IPI]; The stopping, prevention or reduction of the activity of the enzyme ornithine decarboxylase [goid 8073] [pmid 9428668] [evidence TAS]	AZ2
ILMN_1805448	EPB41L2	254.333	254.333	0	0	120.384	120.384	0	-20.0099	0.473332	NM_001431.1	EPB41L2	6	Homo sapiens erythrocyte membrane protein band 4.1-like 2 (EPB41L2), mRNA.	4.1-G; DKFZp781D1972; DKFZp781H1755	EPB41L2	7200167	Homo sapiens	RefSeq	ILMN_6138	NM_001431.1	NM_001431.1		2037	4503578	NM_001431.1	NP_001422.1	7200167	S	3809	CAGACACATGCCCTTCGGCAGCATTCCAGAACAGGAGGGAAGAGAAAGAG	-	131202611-131202660	6q23.1e-q23.2a	A membrane-bounded organelle of eukaryotic cells in which chromosomes are housed and replicated. In most cells, the nucleus contains all of the cell's chromosomes except the organellar chromosomes, and is the site of RNA synthesis and processing. In some species, or in specialized cell types, RNA metabolism or DNA replication may be absent [goid 5634] [pmid 18029348] [evidence IDA]; A small, dens…	A process that is carried out at the cellular level which results in the formation, arrangement of constituent parts, or disassembly of actin-based cytoskeletal structures in the cell cortex, i.e. just beneath the plasma membrane [goid 30866] [evidence IEA]	Interacting selectively with monomeric or multimeric forms of actin, including actin filaments [goid 3779] [evidence IEA]; The action of a molecule that contributes to the structural integrity of a complex or assembly within or outside a cell [goid 5198] [evidence IEA]; The selective, often stoichiometric, interaction of a molecule with one or more specific sites on another molecule [goid 5488] […	4.1-G; DKFZp781D1972; DKFZp781H1755
ILMN_1782705	GAGE5	144.443	144.443	0	0	53.0331	53.0331	0	-19.8813	0.367157	NM_001475.1	GAGE5	X	Homo sapiens G antigen 5 (GAGE5), mRNA.		GAGE5	6900328	Homo sapiens	RefSeq	ILMN_9557	NM_001475.1	NM_001475.1		2577	4503884	NM_001475.1	NP_001466.1	6900328	S	1	AGCTGTGAGGCAGTGCTGTGTGGTTCCTGCCGTCCGGACTCTTTTTCCTC	+	49103601-49103650
ILMN_1766245	SUPT4H1	224.435	224.435	0	0	107.282	107.282	0	-19.8434	0.478008	NM_003168.1	SUPT4H1	17	Homo sapiens suppressor of Ty 4 homolog 1 (S. cerevisiae) (SUPT4H1), mRNA.	SPT4H; SUPT4H	SUPT4H1	1770070	Homo sapiens	RefSeq	ILMN_16133	NM_003168.1	NM_003168.1		6827	4507310	NM_003168.1	NP_003159.1	1770070	S	1161	GGCGACCATTGAGTCCTAGTCTCCCTTGTTTGTGCCCCTGTAGGAGGTAG	-	56422817-56422866	17q22d	A membrane-bounded organelle of eukaryotic cells in which chromosomes are housed and replicated. In most cells, the nucleus contains all of the cell's chromosomes except the organellar chromosomes, and is the site of RNA synthesis and processing. In some species, or in specialized cell types, RNA metabolism or DNA replication may be absent [goid 5634] [pmid 8649394] [evidence IDA]; That part of t…	Any process that stops, prevents or reduces the frequency, rate or extent of transcription from an RNA polymerase II promoter [goid 122] [pmid 9450929] [evidence IDA]; Any process that stops, prevents or reduces the frequency, rate or extent of transcription from an RNA polymerase II promoter [goid 122] [pmid 9857195] [evidence IDA]; Dynamic structural changes to eukaryotic chromatin occurring th…	The function of binding to a specific DNA sequence in order to modulate transcription. The transcription factor may or may not also interact selectively with a protein or macromolecular complex [goid 3700] [pmid 8649394] [evidence TAS]; Interacting selectively with any protein or protein complex (a complex of two or more proteins that may include other nonprotein molecules) [goid 5515] [pmid 1007…	SPT4H; SUPT4H
ILMN_3236498	LOC253039	134.445	134.445	0	0	50.9687	50.9687	0	-19.8246	0.379105	NR_024408.1	LOC253039	9	Homo sapiens hypothetical LOC253039 (LOC253039), non-coding RNA.		LOC253039	5390553	Homo sapiens	RefSeq	ILMN_370083	NR_024408.1	NR_024408.1		253039	212276166	NR_024408.1		5390553	S	3357	GATGCTGCAGAGGCTAGGGCTAGGACACAGACCAGTGTTTCCATGTGGGA	+	123616210-123616259	9q33.2a
ILMN_1695945	MEIS2	258.817	258.817	0	0	119.423	119.423	0	-19.5949	0.461418	NM_020149.2	MEIS2	15	Homo sapiens Meis homeobox 2 (MEIS2), transcript variant g, mRNA.	MGC2820; MRG1; HsT18361	MEIS2	20358	Homo sapiens	RefSeq	ILMN_17528	NM_172315.1	NM_172315.1		4212	27502380	NM_172315.1	NP_758526.1	20358	A	2132	TCGAACTCCAGCTTCAAGAATGTGTTTTCATGCCCGGCCTTTGTTCCTCC	-	37183813-37183862	15q14c	A membrane-bounded organelle of eukaryotic cells in which chromosomes are housed and replicated. In most cells, the nucleus contains all of the cell's chromosomes except the organellar chromosomes, and is the site of RNA synthesis and processing. In some species, or in specialized cell types, RNA metabolism or DNA replication may be absent [goid 5634] [evidence IEA]; A membrane-bounded organelle …	Any process that stops, prevents or reduces the frequency, rate or extent of transcription from an RNA polymerase II promoter [goid 122] [pmid 10764806] [evidence TAS]; The process whose specific outcome is the progression of the eye over time, from its formation to the mature structure. The eye is the organ of sight [goid 1654] [evidence IEA]; Any process that modulates the frequency, rate or ex…	The function of binding to a specific DNA sequence in order to modulate transcription. The transcription factor may or may not also interact selectively with a protein or macromolecular complex [goid 3700] [pmid 10764806] [evidence NAS]; Functions to enable the transcription of specific, or specific sets, of genes by RNA polymerase II [goid 3704] [pmid 10764806] [evidence TAS]; The function of a …	MGC2820; MRG1; HsT18361
ILMN_1689552	FAM63A	151.406	151.406	0	0	70.9235	70.9235	0	-19.4447	0.468433	NM_018379.2	FAM63A	1	Homo sapiens family with sequence similarity 63, member A (FAM63A), transcript variant 1, mRNA.	RP11-316M1.5; FLJ43504; FLJ11280	FAM63A	2760156	Homo sapiens	RefSeq	ILMN_28794	NM_018379.3	NM_018379.3		55793	94158672	NM_018379.3	NP_060849.2	2760156	S	2662	CCTTCCTGGGGTTTGGAAATAAAACTTCTGGCCGGGCACGGTGGCTCACT	-	149235922-149235971	1q21.2d				RP11-316M1.5; FLJ11280
ILMN_1708672	ACAT2	596.975	596.975	0	0	296.865	296.865	0	-19.3064	0.497283	NM_005891.1	ACAT2	6	Homo sapiens acetyl-Coenzyme A acetyltransferase 2 (ACAT2), mRNA.		ACAT2	7330753	Homo sapiens	RefSeq	ILMN_13138	NM_005891.2	NM_005891.2		39	148539871	NM_005891.2	NP_005882.2	7330753	S	955	CACCTTTAGCACGGATAGTTTCCTGGTCCCAAGTGGGTGTGGAGCCTTCC	+	160118390-160118439	6q25.3f	All of the contents of a cell excluding the plasma membrane and nucleus, but including other subcellular structures [goid 5737] [pmid 7911016] [evidence TAS]	The chemical reactions and pathways involving lipids, compounds soluble in an organic solvent but not, or sparingly, in an aqueous solvent. Includes fatty acids; neutral fats, other fatty-acid esters, and soaps; long-chain (fatty) alcohols and waxes; sphingoids and other long-chain bases; glycolipids, phospholipids and sphingolipids; and carotenes, polyprenols, sterols, terpenes and other isopren…	Catalysis of the reaction: 2 acetyl-CoA = CoA + acetoacetyl-CoA [goid 3985] [evidence IEA]; Interacting selectively with any protein or protein complex (a complex of two or more proteins that may include other nonprotein molecules) [goid 5515] [pmid 17353931] [evidence IPI]; Catalysis of the generalized reaction: acyl-carrier + reactant = acyl-reactant + carrier [goid 8415] [evidence IEA]; Cataly…
ILMN_2358647	FBXO21	142.142	142.142	0	0	54.1544	54.1544	0	-18.9923	0.380987	NM_033624.2	FBXO21	12	Homo sapiens F-box protein 21 (FBXO21), transcript variant 1, mRNA.	FBX21; MGC26682; FLJ90233; DKFZp434G058; KIAA0875	FBXO21	1260164	Homo sapiens	RefSeq	ILMN_166335	NM_033624.2	NM_033624.2		23014	53692180	NM_033624.2	NP_296373.1	1260164	A	3488	TGGGGTGACCAAGGTTTGGAAAGCCACCTGAGACCACTTCATAGCAAGGG	-	117582280-117582329	12q24.22b	A protein complex that includes a ubiquitin-protein ligase (E3) and other proteins that may confer substrate specificity on the complex [goid 151] [pmid 10531035] [evidence NAS]	The chemical reactions and pathways resulting in the breakdown of a protein or peptide by hydrolysis of its peptide bonds, initiated by the covalent attachment of a ubiquitin moiety, or multiple ubiquitin moieties, to the protein [goid 6511] [pmid 10531035] [evidence NAS]	Catalysis of the reaction: ATP + ubiquitin + protein lysine = AMP + diphosphate + protein N-ubiquityllysine [goid 4842] [pmid 10531035] [evidence NAS]	FBX21; MGC26682; FLJ90233; DKFZp434G058; KIAA0875
ILMN_1807600	NPLOC4	183.258	183.258	0	0	81.0264	81.0264	0	-18.8576	0.442145	NM_017921.1	NPLOC4	17	Homo sapiens nuclear protein localization 4 homolog (S. cerevisiae) (NPLOC4), mRNA.	FLJ20657; FLJ23742; NPL4; KIAA1499	NPLOC4	1470154	Homo sapiens	RefSeq	ILMN_12904	NM_017921.1	NM_017921.1		55666	8923608	NM_017921.1	NP_060391.1	1470154	S	4022	AAGGAGGTCTCAGCCCCACCTCGCATCTTCACCTGCCCTTGGTGTGGACA	-	77134616-77134665	17q25.3f	The living contents of a cell; the matter contained within (but not including) the plasma membrane, usually taken to exclude large vacuoles and masses of secretory or ingested material. In eukaryotes it includes the nucleus and cytoplasm [goid 5622] [evidence IEA]; A membrane-bounded organelle of eukaryotic cells in which chromosomes are housed and replicated. In most cells, the nucleus contains …	The chemical reactions and pathways resulting in the breakdown of a protein or peptide by hydrolysis of its peptide bonds, initiated by the covalent attachment of a ubiquitin moiety, or multiple ubiquitin moieties, to the protein [goid 6511] [evidence IEA]; The joining of two lipid bilayers to form a single membrane [goid 6944] [pmid 11574150] [evidence ISS]; A process that is carried out at the …	Interacting selectively with any protein or protein complex (a complex of two or more proteins that may include other nonprotein molecules) [goid 5515] [pmid 11574150] [evidence IPI]; Interacting selectively with zinc (Zn) ions [goid 8270] [evidence IEA]; Interacting selectively with any metal ion [goid 46872] [evidence IEA]	FLJ20657; FLJ23742; NPL4; KIAA1499
ILMN_3296705	LOC283314	79.9512	79.9512	0	0	12.5756	12.5756	0.163636	-18.7777	0.157292	XR_039861.1	LOC283314		PREDICTED: Homo sapiens misc_RNA (LOC283314), miscRNA.		LOC283314	360315	Homo sapiens	RefSeq	ILMN_353111	XR_039861.1	XR_039861.1		283314	169204551	XR_039861.1		360315	M	239	TGGGAGTGGGGCAGGGGCCTGCATTGGGCTGACTTAGAGAGCACAGTTAT			12p13.31d
ILMN_2106656	BLZF1	151.557	151.557	0	0	65.5374	65.5374	0	-18.7746	0.432427	NM_003666.2	BLZF1	1	Homo sapiens basic leucine zipper nuclear factor 1 (BLZF1), mRNA.	JEM1; JEM-1; GOLGIN-45; MGC22497; JEM-1s	BLZF1	2940541	Homo sapiens	RefSeq	ILMN_21927	NM_003666.2	NM_003666.2		8548	37622354	NM_003666.2	NP_003657.1	2940541	S	2021	GGGTATGTTAGAAAAACAAAAAGGAGGCTGGGCATGGTGGCTCATGCCTC	+	167632109-167632158	1q24.2b	A membrane-bounded organelle of eukaryotic cells in which chromosomes are housed and replicated. In most cells, the nucleus contains all of the cell's chromosomes except the organellar chromosomes, and is the site of RNA synthesis and processing. In some species, or in specialized cell types, RNA metabolism or DNA replication may be absent [goid 5634] [pmid 9129147] [evidence NAS]; All of the con…	Any process that modulates the frequency, rate or extent of cell growth [goid 1558] [pmid 9129147] [evidence NAS]; Any process that modulates the frequency, rate or extent of transcription from an RNA polymerase II promoter [goid 6357] [pmid 9129147] [evidence TAS]; The multiplication or reproduction of cells, resulting in the expansion of a cell population [goid 8283] [pmid 9129147] [evidence TA…	The function of binding to a specific DNA sequence in order to modulate transcription. The transcription factor may or may not also interact selectively with a protein or macromolecular complex [goid 3700] [pmid 9129147] [evidence NAS]; Interacting selectively with any protein or protein complex (a complex of two or more proteins that may include other nonprotein molecules) [goid 5515] [evidence …	GOLGIN-45; MGC22497; JEM1; JEM-1; JEM-1s
ILMN_1715638	GAGE4	175.941	175.941	0	0	87.8014	87.8014	0	-18.7468	0.499038	NM_001474.1	GAGE4	X	Homo sapiens G antigen 4 (GAGE4), mRNA.	GAGE5	GAGE4	50220	Homo sapiens	RefSeq	ILMN_9440	NM_001474.1	NM_001474.1		2576	4503882	NM_001474.1	NP_001465.1	50220	S	1	CGCCAGGGAGCTGTGAGGCAGTGCTGTGTGGTTCCTGCCGTCCGGACTCT	+	49103593-49103642					GAGE5
ILMN_1704985	CYP27A1	71.4481	71.4481	0	0	10.7619	10.7619	0.21039	-18.2213	0.150625	NM_000784.2	CYP27A1	2	Homo sapiens cytochrome P450, family 27, subfamily A, polypeptide 1 (CYP27A1), nuclear gene encoding mitochondrial protein, mRNA.	CYP27; CTX; CP27	CYP27A1	7040735	Homo sapiens	RefSeq	ILMN_2033	NM_000784.2	NM_000784.2		1593	13904863	NM_000784.2	NP_000775.1	7040735	S	1710	GGAGACGGGGGAGTTGAAGAGTGTGGCCCGCATTGTCCTGGTTCCCAATA	+	219387910-219387959	2q35e	A semiautonomous, self replicating organelle that occurs in varying numbers, shapes, and sizes in the cytoplasm of virtually all eukaryotic cells. It is notably the site of tissue respiration [goid 5739] [evidence IEA]; The inner, i.e. lumen-facing, lipid bilayer of the mitochondrial envelope. It is highly folded to form cristae [goid 5743] [evidence IEA]; The gel-like material, with considerable…	The process of removal or addition of one or more electrons with or without the concomitant removal or addition of a proton or protons [goid 55114] [evidence IEA]	Interacting selectively with iron (Fe) ions [goid 5506] [evidence IEA]; Catalysis of the formation of a hydroxyl group on a steroid by incorporation of oxygen from O2 [goid 8395] [pmid 1708392] [evidence EXP]; Catalysis of the formation of a hydroxyl group on a steroid by incorporation of oxygen from O2 [goid 8395] [pmid 9790667] [evidence TAS]; Any molecular entity that serves as an electron acc…	CYP27; CTX; CP27
ILMN_1791702	SMARCA2	153.429	153.429	0	0	68.7952	68.7952	0	-18.218	0.448383	NM_139045.2	SMARCA2	9	Homo sapiens SWI/SNF related, matrix associated, actin dependent regulator of chromatin, subfamily a, member 2 (SMARCA2), transcript variant 1, mRNA.	Sth1p; SNF2L2; SWI2; FLJ36757; SNF2; BAF190; MGC74511; BRM; hBRM; SNF2LA; hSNF2a	SMARCA2	5290474	Homo sapiens	RefSeq	ILMN_23392	NM_003070.3	NM_003070.3		6595	48255899	NM_003070.3	NP_003061.3	5290474	A	5634	CTTTGCTTTCTTTGCACAATGTCTTTGGTTGCAAGTCATAAGCCTGAGGC	+	2086683-2086732	9p24.3a	A membrane-bounded organelle of eukaryotic cells in which chromosomes are housed and replicated. In most cells, the nucleus contains all of the cell's chromosomes except the organellar chromosomes, and is the site of RNA synthesis and processing. In some species, or in specialized cell types, RNA metabolism or DNA replication may be absent [goid 5634] [evidence IEA]; A membrane-bounded organelle …	Any process that stops, prevents or reduces the rate or extent of cell proliferation [goid 8285] [evidence IEA]; Any process that stops, prevents or reduces the rate or extent of cell proliferation [goid 8285] [evidence IEA]; Any process that stops, prevents or reduces the rate or extent of cell proliferation [goid 8285] [evidence IEA]; Any process that stops, prevents or reduces the rate or exte…	Interacting selectively with any protein or protein complex (a complex of two or more proteins that may include other nonprotein molecules) [goid 5515] [evidence IEA]; Interacting selectively with any protein or protein complex (a complex of two or more proteins that may include other nonprotein molecules) [goid 5515] [evidence IEA]; Interacting selectively with DNA (deoxyribonucleic acid) [goid …	Sth1p; SNF2L2; SWI2; FLJ36757; SNF2; BAF190; MGC74511; BRM; hBRM; SNF2LA; hSNF2a
ILMN_2233576	GAGE12I	89.8246	89.8246	0	0	17.7806	17.7806	0.1	-18.1106	0.197947	NM_001477.1	GAGE12I	X	Homo sapiens G antigen 12I (GAGE12I), mRNA.	GAGE7B; CT4.7; AL4	GAGE12I	4830561	Homo sapiens	RefSeq	ILMN_4743	NM_001477.1	NM_001477.1		26748	4503888	NM_001477.1	NP_001468.1	4830561	S	1	TGGTTCCTGCCGTCCGGACTCTTTTTCCTCTACTGAGATTCATCTGTGTG	+	49103621-49103666:49104707-49104710	Xp11.23b				GAGE7B; CT4.7; AL4
ILMN_1784706	GABRE	43.4457	43.4457	0.0012987	0	-19.7084	1	0.944156	-17.8646	0.0230173	NM_021990.2	GABRE	X	Homo sapiens gamma-aminobutyric acid (GABA) A receptor, epsilon (GABRE), mRNA.		GABRE	6060102	Homo sapiens	RefSeq	ILMN_13633	NM_004961.3	NM_004961.3		2564	52426760	NM_004961.3	NP_004952.2	6060102	A	3065	GGGGGGTGGATAGGGTGGGGTCTCCATCTACTTTTTGTCACCATCATCTG	-	151121633-151121682	Xq28d	Penetrating at least one phospholipid bilayer of a membrane. May also refer to the state of being buried in the bilayer with no exposure outside the bilayer. When used to describe a protein, indicates that all or part of the peptide sequence is embedded in the membrane [goid 16021] [evidence IEA]; A specialized area of membrane facing the presynaptic membrane on the tip of the nerve ending and se…	The directed movement of charged atoms or small charged molecules into, out of, within or between cells [goid 6811] [evidence IEA]; The directed movement of charged atoms or small charged molecules into, out of, within or between cells [goid 6811] [evidence IEA]; The directed movement of charged atoms or small charged molecules into, out of, within or between cells [goid 6811] [evidence IEA]; The…	Catalysis of the transmembrane transfer of an ion by a channel that opens when a specific extracellular ligand has been bound by the channel complex or one of its constituent parts [goid 5230] [evidence IEA]; Combining with a neurotransmitter to initiate a change in cell activity [goid 30594] [evidence IEA]; Catalysis of the transmembrane transfer of an ion by a channel that opens when a specific…
ILMN_1812441	C17orf63	167.369	167.369	0	0	76.2856	76.2856	0	-17.7101	0.455793	NM_018182.1	C17ORF63	17	Homo sapiens chromosome 17 open reading frame 63 (C17orf63), transcript variant 1, mRNA.	FLJ10700	C17ORF63	5570224	Homo sapiens	RefSeq	ILMN_173887	NM_001077498.1	NM_001077498.1		55731	117306173	NM_001077498.1	NP_001070966.1	5570224	S	3025	CCCTCCTGCCCTCTGTCCATTCTTAGAGCATACCTTCATCCACTCCATGC	-	27084084-27084133	17q11.2a				FLJ10700
ILMN_1799725	DOCK2	87.6205	87.6205	0	0	18.8637	18.8637	0.0883117	-17.5223	0.215289	NM_004946.1	DOCK2	5	Homo sapiens dedicator of cytokinesis 2 (DOCK2), mRNA.	FLJ46592; KIAA0209	DOCK2	10747	Homo sapiens	RefSeq	ILMN_2349	NM_004946.1	NM_004946.1		1794	31377467	NM_004946.1	NP_004937.1	10747	S	5780	GAATGCCTTCTCCCAGTGTGCTCTCCCCAACATCCTAGGCACAGCTTTCA	+	169442689-169442738	5q35.1b-q35.1c	All of the contents of a cell excluding the plasma membrane and nucleus, but including other subcellular structures [goid 5737] [evidence IEA]; That part of the cytoplasm that does not contain membranous or particulate subcellular components [goid 5829] [pmid 14737186] [evidence EXP]; Any of the various filamentous elements that form the internal framework of cells, and typically remain after tre…	The clustering and aggregation of membrane rafts at a single cellular pole during activation of particular cell types, such as lymphocytes [goid 1766] [evidence IEA]; The directed orientation of T cell signaling molecules and associated membrane rafts towards a chemokine gradient or a contact point with antigen presenting cell [goid 1768] [evidence IEA]; The formation of an area of close contact …	Stimulates the exchange of guanyl nucleotides by a GTPase. Under normal cellular physiological conditions, the concentration of GTP is higher than that of GDP, favoring the replacement of GDP by GTP in association with the GTPase [goid 5085] [evidence IEA]; Interacting selectively with iron (Fe) ions [goid 5506] [evidence IEA]; Interacting selectively with any protein or protein complex (a comple…	FLJ46592; KIAA0209
ILMN_1688098	TBC1D4	208.37	208.37	0	0	92.1001	92.1001	0	-17.0022	0.442003	NM_014832.1	TBC1D4	13	Homo sapiens TBC1 domain family, member 4 (TBC1D4), mRNA.	AS160; DKFZp779C0666	TBC1D4	7650669	Homo sapiens	RefSeq	ILMN_164677	NM_014832.2	NM_014832.2		9882	114688045	NM_014832.2	NP_055647.2	7650669	S	5774	GATGAACAGATGACAAACATCTGAAACCCCCTCCGCACTGTTACCCAGTG	-	75859348-75859397	13q22.2a	The living contents of a cell; the matter contained within (but not including) the plasma membrane, usually taken to exclude large vacuoles and masses of secretory or ingested material. In eukaryotes it includes the nucleus and cytoplasm [goid 5622] [evidence IEA]	Any process that modulates the activity of a GTPase of the Rab family [goid 32313] [evidence IEA]	Increases the rate of GTP hydrolysis by a GTPase of the Rab family [goid 5097] [evidence IEA]	AS160; DKFZp779C0666
ILMN_2305225	NDRG4	130.241	130.241	0	0	59.3665	59.3665	0	-16.8962	0.455821	NM_022910.1	NDRG4	16	Homo sapiens NDRG family member 4 (NDRG4), mRNA.	FLJ42011; MGC19632; SMAP-8; KIAA1180; FLJ30586; DKFZp686I1615	NDRG4	7330739	Homo sapiens	RefSeq	ILMN_8824	NM_022910.1	NM_022910.1		65009	13430863	NM_022910.1	NP_075061.1	7330739	A	2763	CTCCCATGTGTGGTGTTCTTCTGGAGGTTGTCTCTTTGGTCAAGGTGAAC	+	57104605-57104654	16q21a	All of the contents of a cell excluding the plasma membrane and nucleus, but including other subcellular structures [goid 5737] [pmid 11352569] [evidence NAS]	A change in state or activity of a cell or an organism (in terms of movement, secretion, enzyme production, gene expression, etc.) as a result of a disturbance in organismal or cellular homeostasis, usually, but not necessarily, exogenous (e.g. temperature, humidity, ionizing radiation) [goid 6950] [pmid 11352569] [evidence NAS]; The biological process whose specific outcome is the progression of…		FLJ42011; MGC19632; SMAP-8; KIAA1180; FLJ30586; DKFZp686I1615
ILMN_2385097	NDRG3	140.212	140.212	0	0	52.0341	52.0341	0	-16.7016	0.371111	NM_022477.2	NDRG3	20	Homo sapiens NDRG family member 3 (NDRG3), transcript variant 2, mRNA.	FLJ13556	NDRG3	7200762	Homo sapiens	RefSeq	ILMN_8447	NM_022477.2	NM_022477.2		57446	32130513	NM_022477.2	NP_071922.2	7200762	A	2078	GAGAGTGTGTCTCCATTCCTCAGTTCCCAGAAAGGGGAGAGGTTTGGCCT	-	35280969-35281018	20q11.23a	All of the contents of a cell excluding the plasma membrane and nucleus, but including other subcellular structures [goid 5737] [pmid 11936845] [evidence IDA]	The process of formation of spermatozoa, including spermatocytogenesis and spermiogenesis [goid 7283] [pmid 11406283] [evidence NAS]; The process whereby relatively unspecialized cells, e.g. embryonic or regenerative cells, acquire specialized structural and/or functional features that characterize the cells, tissues, or organs of the mature organism or some other relatively stable phase of the o…	Elemental activities, such as catalysis or binding, describing the actions of a gene product at the molecular level. A given gene product may exhibit one or more molecular functions [goid 3674] [evidence ND ]	FLJ13556
ILMN_2386818	URG4	104.978	104.978	0	0	40.215	40.215	0.0012987	-16.653	0.38308	NM_001077664.1	URG4	7	Homo sapiens up-regulated gene 4 (URG4), nuclear gene encoding mitochondrial protein, transcript variant 2, mRNA.	DKFZp666G166; DKFZp686O0457	URG4	3610647	Homo sapiens	RefSeq	ILMN_177599	NM_001077664.1	NM_001077664.1		55665	117968344	NM_001077664.1	NP_001071132.1	3610647	A	3620	GTGCCCCACAGCACTTTGTTATACCTCTGCCACACACTTCACGCAGCGCG	-	43915910-43915959	7p13e	A membrane-bounded organelle of eukaryotic cells in which chromosomes are housed and replicated. In most cells, the nucleus contains all of the cell's chromosomes except the organellar chromosomes, and is the site of RNA synthesis and processing. In some species, or in specialized cell types, RNA metabolism or DNA replication may be absent [goid 5634] [evidence IEA]; All of the contents of a cell…	The progression of biochemical and morphological phases and events that occur in a cell during successive cell replication or nuclear replication events. Canonically, the cell cycle comprises the replication and segregation of genetic material followed by the division of the cell, but in endocycles or syncytial cells nuclear replication or nuclear division may not be followed by cell division [go…	Interacting selectively with GTP, guanosine triphosphate [goid 5525] [evidence IEA]	DKFZp666G166; DKFZp686O0457
ILMN_2201678	FSTL1	49.5204	49.5204	0.0012987	0	-3.90077	1	0.587013	-16.6263	0.0201937	NM_007085.3	FSTL1	3	Homo sapiens follistatin-like 1 (FSTL1), mRNA.	FRP; FSL1	FSTL1	2650220	Homo sapiens	RefSeq	ILMN_15510	NM_007085.3	NM_007085.3		11167	34304366	NM_007085.3	NP_009016.1	2650220	S	3280	ACTAGGTTTGGTTCCTTCAGCCCTCTAAAAGCATAGGGCTTAGCCTGCAG	-	121596168-121596217	3q13.33b	The space external to the outermost structure of a cell. For cells without external protective or external encapsulating structures this refers to space outside of the plasma membrane. This term covers the host cell environment outside an intracellular parasite [goid 5576] [evidence IEA]; The space external to the outermost structure of a cell. For cells without external protective or external en…	A series of molecular signals generated as a consequence of any member of the BMP (bone morphogenetic protein) family binding to a cell surface receptor [goid 30509] [pmid 15621726] [evidence EXP]	Interacting selectively with calcium ions (Ca2+) [goid 5509] [evidence IEA]; Interacting selectively with heparin, any member of a group of glycosaminoglycans found mainly as an intracellular component of mast cells and which consist predominantly of alternating alpha1-4-linked D-galactose and N-acetyl-D-glucosamine-6-sulfate residues [goid 8201] [pmid 7957230] [evidence TAS]	FRP; FSL1
ILMN_1790973	CDS2	87.3544	87.3544	0	0	27.1312	27.1312	0.0298701	-16.56	0.310588	NM_003818.2	CDS2	20	Homo sapiens CDP-diacylglycerol synthase (phosphatidate cytidylyltransferase) 2 (CDS2), mRNA.	FLJ38111	CDS2	510673	Homo sapiens	RefSeq	ILMN_18323	NM_003818.2	NM_003818.2		8760	22035625	NM_003818.2	NP_003809.1	510673	S	2314	CTGAGCCCTTTCCCACATGTCTAGGCTCCAATGTCTCCTGTAGGTCCACC	+	5119285-5119334	20p12.3c	A semiautonomous, self replicating organelle that occurs in varying numbers, shapes, and sizes in the cytoplasm of virtually all eukaryotic cells. It is notably the site of tissue respiration [goid 5739] [evidence IEA]; The inner, i.e. lumen-facing, lipid bilayer of the mitochondrial envelope. It is highly folded to form cristae [goid 5743] [evidence NAS]; The irregular network of unit membranes,…	The chemical reactions and pathways resulting in the formation of phospholipids, any lipid containing phosphoric acid as a mono- or diester [goid 8654] [evidence NAS]	Catalysis of the reaction: CTP + phosphatidate = diphosphate + CDP-diacylglycerol [goid 4605] [pmid 9806839] [evidence NAS]; Catalysis of the transfer of a group, e.g. a methyl group, glycosyl group, acyl group, phosphorus-containing, or other groups, from one compound (generally regarded as the donor) to another compound (generally regarded as the acceptor). Transferase is the systematic name fo…	FLJ38111
ILMN_1731107	CCDC92	83.8189	83.8189	0	0	26.6525	26.6525	0.0337662	-16.5467	0.317977	NM_025140.1	CCDC92	12	Homo sapiens coiled-coil domain containing 92 (CCDC92), mRNA.	FLJ22471	CCDC92	4830682	Homo sapiens	RefSeq	ILMN_2877	NM_025140.1	NM_025140.1		80212	13376724	NM_025140.1	NP_079416.1	4830682	S	1632	AGGGCGGCACCGATCACCGAGCAGCCGTGCGTGTATCTCAAGGAACTAAA	-	124421066-124421115	12q24.31e				FLJ22471
ILMN_1753925	LOC645609	165.977	165.977	0	0	80.3725	80.3725	0	-16.519	0.484238	XM_928619.1	LOC645609	1	PREDICTED: Homo sapiens similar to TBC1 domain family member 3 (Rab GTPase-activating protein PRC17) (Prostate cancer gene 17 protein) (TRE17 alpha protein) (LOC645609), mRNA.		LOC645609	6420626	Homo sapiens	RefSeq	ILMN_39218	XM_928619.1	XM_928619.1		645609	88942486	XM_928619.1	XP_933712.1	6420626	S	862	AGGAAGATGCCTTTGCTGCCCAATGCGAAGGTTATGGGGAGGACGCGAGG	+	16196209-16196258
ILMN_1666502	SOBP	65.4595	65.4595	0	0	5.98711	5.98711	0.315584	-16.4912	0.0914627	NM_018013.2	SOBP	6	Homo sapiens sine oculis binding protein homolog (Drosophila) (SOBP), mRNA.	JXC1; FLJ10159	SOBP	3830768	Homo sapiens	RefSeq	ILMN_167606	NM_018013.3	NM_018013.3		55084	117938309	NM_018013.3	NP_060483.3	3830768	S	4945	CAGGAAGAAGCCGCCCCTCCTCTGGGGCCATATTTTTCTGCTGGGTCACA	+	107980149-107980198	6q21d			Interacting selectively with zinc (Zn) ions [goid 8270] [evidence IEA]; Interacting selectively with any metal ion [goid 46872] [evidence IEA]
ILMN_1656424	SNRPE	37.3599	37.3599	0.0012987	0	-13.1689	1	0.812987	-16.3939	0.0267667	XM_928498.1	SNRPE	1	Homo sapiens small nuclear ribonucleoprotein polypeptide E (SNRPE), mRNA.	B-raf; SME	SNRPE	580471	Homo sapiens	RefSeq	ILMN_21146	NM_003094.2	NM_003094.2		6635	61098048	NM_003094.2	NP_003085.1	580471	S	182	GCTGTATCATTGGTTTTGATGAGTATATGAACCTTGTATTAGATGATGCA	+	202099466-202099476:202100792-202100830	1q32.1e	A membrane-bounded organelle of eukaryotic cells in which chromosomes are housed and replicated. In most cells, the nucleus contains all of the cell's chromosomes except the organellar chromosomes, and is the site of RNA synthesis and processing. In some species, or in specialized cell types, RNA metabolism or DNA replication may be absent [goid 5634] [evidence IEA]; That part of the nuclear cont…	The aggregation, arrangement and bonding together of the spliceosome, a ribonucleoprotein apparatus that catalyzes nuclear mRNA splicing via transesterification reactions [goid 245] [pmid 2974536] [evidence NAS]; The formation and assembly from one or more snRNA and multiple protein components of a ribonucleoprotein complex that in involved in formation of the spliceosome [goid 387] [pmid 1513057…	Interacting selectively with an RNA molecule or a portion thereof [goid 3723] [evidence IEA]; Interacting selectively with any protein or protein complex (a complex of two or more proteins that may include other nonprotein molecules) [goid 5515] [pmid 11714716] [evidence IPI]; Interacting selectively with any protein or protein complex (a complex of two or more proteins that may include other non…
ILMN_1675612	BLCAP	124.219	124.219	0	0	49.8856	49.8856	0	-16.1381	0.401594	NM_006698.2	BLCAP	20	Homo sapiens bladder cancer associated protein (BLCAP), mRNA.	BC10	BLCAP	2690524	Homo sapiens	RefSeq	ILMN_16211	NM_006698.2	NM_006698.2		10904	53759114	NM_006698.2	NP_006689.1	2690524	S	1780	AGTGTTGGCAAACGAGACTTTCTCCTGGCCCCTGCCTGCTGGAGATCAGC	-	36146032-36146081	20q11.23b	Double layer of lipid molecules that encloses all cells, and, in eukaryotes, many organelles; may be a single or double lipid bilayer; also includes associated proteins [goid 16020] [evidence IEA]; Penetrating at least one phospholipid bilayer of a membrane. May also refer to the state of being buried in the bilayer with no exposure outside the bilayer. When used to describe a protein, indicates …			BC10
ILMN_1761425	OLFML2A	134.34	134.34	0	0	60.4025	60.4025	0	-15.9369	0.449624	NM_182487.1	OLFML2A	9	Homo sapiens olfactomedin-like 2A (OLFML2A), mRNA.	PRO34319; FLJ00237	OLFML2A	4640209	Homo sapiens	RefSeq	ILMN_12652	NM_182487.2	NM_182487.2		169611	116014338	NM_182487.2	NP_872293.2	4640209	S	6186	CTTAAGCAACCTGCTCAGGGTCACGTCTCCAACAGGCAGTAGAGTCAAGG	+	126616626-126616675	9q33.3a	The space external to the outermost structure of a cell. For cells without external protective or external encapsulating structures this refers to space outside of the plasma membrane. This term covers the host cell environment outside an intracellular parasite [goid 5576] [evidence IEA]; Double layer of lipid molecules that encloses all cells, and, in eukaryotes, many organelles; may be a single…		Interacting selectively with an identical protein to form a homodimer [goid 42803] [evidence IEA]; Interacting selectively with a component of the extracellular matrix [goid 50840] [evidence IEA]	PRO34319; FLJ00237
ILMN_1666206	GSDMB	107.317	107.317	0	0	41.6873	41.6873	0.0012987	-15.794	0.388451	NM_018530.1	GSDMB	17	Homo sapiens gasdermin B (GSDMB), transcript variant 1, mRNA.	PRO2521; PP4052	GSDMB	6270615	Homo sapiens	RefSeq	ILMN_171467	NM_001042471.1	NM_001042471.1		55876	109689702	NM_001042471.1	NP_001035936.1	6270615	S	1387	TACCAGTCTGTCCTCACTGCCATCGCCACTACCATCCTGTCACCAGTGGG	-	38060971-38061020	17q12c	All of the contents of a cell excluding the plasma membrane and nucleus, but including other subcellular structures [goid 5737] [evidence IEA]			PRO2521; PP4052
ILMN_1677261	LZTS1	150.151	150.151	0	0	69.3021	69.3021	0	-15.7888	0.46155	NM_021020.1	LZTS1	8	Homo sapiens leucine zipper, putative tumor suppressor 1 (LZTS1), mRNA.	FEZ1; F37	LZTS1	3520735	Homo sapiens	RefSeq	ILMN_3351	NM_021020.1	NM_021020.1		11178	10440565	NM_021020.1	NP_066300.1	3520735	S	5195	GGGCTGCTCACCCACCTCTTGTGCAAGGTGGCCTTTGTGCTGCGCCTGCA	-	20148170-20148219	8p21.3c	A membrane-bounded organelle of eukaryotic cells in which chromosomes are housed and replicated. In most cells, the nucleus contains all of the cell's chromosomes except the organellar chromosomes, and is the site of RNA synthesis and processing. In some species, or in specialized cell types, RNA metabolism or DNA replication may be absent [goid 5634] [evidence NAS]; All of the contents of a cell…	The synthesis of either RNA on a template of DNA or DNA on a template of RNA [goid 6350] [pmid 10097140] [evidence NAS]; Any process that modulates the frequency, rate or extent of DNA-dependent transcription [goid 6355] [evidence NAS]; Any process that stops, prevents or reduces the rate or extent of progression through the cell cycle [goid 45786] [evidence IEA]	The function of binding to a specific DNA sequence in order to modulate transcription. The transcription factor may or may not also interact selectively with a protein or macromolecular complex [goid 3700] [pmid 10097140] [evidence TAS]; Interacting selectively with any protein or protein complex (a complex of two or more proteins that may include other nonprotein molecules) [goid 5515] [pmid 173…	FEZ1; F37
ILMN_2367172	AMACR	147.614	147.614	0	0	70.7802	70.7802	0	-15.727	0.479495	NM_203382.1	AMACR	5	Homo sapiens alpha-methylacyl-CoA racemase (AMACR), transcript variant 2, mRNA.	RACE	AMACR	3130154	Homo sapiens	RefSeq	ILMN_2954	NM_203382.1	NM_203382.1		23600	42822892	NM_203382.1	NP_976316.1	3130154	A	2043	TCCGGGTGCCATCAGAGTAGAGGGAGTAGAGAATGGATGTTGGGTAGGCC	-	34023932-34023981	5p13.3a	A semiautonomous, self replicating organelle that occurs in varying numbers, shapes, and sizes in the cytoplasm of virtually all eukaryotic cells. It is notably the site of tissue respiration [goid 5739] [pmid 10770938] [evidence TAS]; A small, membrane-bounded organelle that uses dioxygen (O2) to oxidize organic molecules; contains some enzymes that produce and others that degrade hydrogen perox…	The chemical reactions and pathways, including anabolism and catabolism, by which living organisms transform chemical substances. Metabolic processes typically transform small molecules, but also include macromolecular processes such as DNA repair and replication, and protein synthesis and degradation [goid 8152] [evidence IEA]	Catalysis of the reaction: (2S)-2-methylacyl-CoA = (2R)-2-methylacyl-CoA [goid 8111] [evidence IEA]; Catalysis of an oxidation-reduction (redox) reaction, a reversible chemical reaction in which the oxidation state of an atom or atoms within a molecule is altered. One substrate acts as a hydrogen or electron donor and becomes oxidized, while the other acts as hydrogen or electron acceptor and bec…	RACE
ILMN_1674097	LOC645037	136.894	136.894	0	0	49.5932	49.5932	0	-15.6463	0.362275	XM_930008.1	LOC645037	X	Homo sapiens similar to GAGE-2 protein (G antigen 2) (LOC645037), mRNA.		LOC645037	2350553	Homo sapiens	RefSeq	ILMN_307409	NM_001098411.1	NM_001098411.1		645037	148529017	NM_001098411.1	NP_001091881.1	2350553	I	13	TGTGAGGCAGTGCTGTGTGGTTCCTGCCGTCCGGACTCTTTTTCCTCTAT	+	49122664-49122713	Xp11.23b
ILMN_1744442	TTPAL	63.9256	63.9256	0	0	14.5141	14.5141	0.135065	-15.5256	0.227047	NM_024331.2	TTPAL	20	Homo sapiens tocopherol (alpha) transfer protein-like (TTPAL), transcript variant 2, mRNA.	DKFZp686E0870; MGC2470	TTPAL	2370504	Homo sapiens	RefSeq	ILMN_20894	NM_001039199.1	NM_001039199.1		79183	85861242	NM_001039199.1	NP_001034288.1	2370504	S	1986	GAGGCTGGATGAAATGTCAGCTAGGGCCATTTTGGCTGCTGAGGCTCTGG	+	42552453-42552502	20q13.12a	The living contents of a cell; the matter contained within (but not including) the plasma membrane, usually taken to exclude large vacuoles and masses of secretory or ingested material. In eukaryotes it includes the nucleus and cytoplasm [goid 5622] [evidence IEA]	The directed movement of substances (such as macromolecules, small molecules, ions) into, out of, within or between cells, or within a multicellular organism [goid 6810] [evidence IEA]	Enables the directed movement of substances (such as macromolecules, small molecules, ions) into, out of, within or between cells [goid 5215] [evidence IEA]	DKFZp686E0870; MGC2470
ILMN_1752283	ITCH	63.4716	63.4716	0	0	12.5959	12.5959	0.163636	-15.3595	0.198449	NM_031483.3	ITCH	20	Homo sapiens itchy homolog E3 ubiquitin protein ligase (mouse) (ITCH), mRNA.	NAPP1; dJ468O1.1; AIF4; AIP4	ITCH	7560538	Homo sapiens	RefSeq	ILMN_17278	NM_031483.3	NM_031483.3		83737	27477108	NM_031483.3	NP_113671.3	7560538	S	6281	GTTCCTTCAGTGGTTGCCTCACTTGCGTTTTCCTACAAGATGTAAGACTG	+	32562782-32562831	20q11.22a	The part of a cell or its extracellular environment in which a gene product is located. A gene product may be located in one or more parts of a cell and its location may be as specific as a particular macromolecular complex, that is, a stable, persistent association of macromolecules that function together [goid 5575] [evidence ND ]; The living contents of a cell; the matter contained within (but…	Any process that modulates the frequency, rate or extent of cell growth [goid 1558] [pmid 9462742] [evidence NAS]; The covalent alteration of one or more amino acids occurring in proteins, peptides and nascent polypeptides (co-translational, post-translational modifications). Includes the modification of charged tRNAs that are destined to occur in a protein (pre-translation modification) [goid 64…	Catalysis of the reaction: ATP + ubiquitin + protein lysine = AMP + diphosphate + protein N-ubiquityllysine [goid 4842] [pmid 10940313] [evidence NAS]; Interacting selectively with any protein or protein complex (a complex of two or more proteins that may include other nonprotein molecules) [goid 5515] [pmid 9647693] [evidence IPI]; Catalysis of the ligation of two substances with concomitant bre…	NAPP1; dJ468O1.1; AIF4; AIP4
ILMN_1681553	FAM48A	60.1121	60.1121	0	0	3.12622	3.12622	0.396104	-15.315	0.0520065	NM_017569.2	FAM48A	13	Homo sapiens family with sequence similarity 48, member A (FAM48A), transcript variant 2, mRNA.	bA421P11.4; FP757; C13; P38IP; C13orf19	FAM48A	6590086	Homo sapiens	RefSeq	ILMN_13832	NM_017569.3	NM_017569.3		55578	98961136	NM_017569.3	NP_060039.1	6590086	I	183	AGCGACTGGCAACGCGGTGGCTTAGACGCGCGAGATCCGGCCAGGGTCAG	-	37633618-37633667	13q13.3b			Interacting selectively with any protein or protein complex (a complex of two or more proteins that may include other nonprotein molecules) [goid 5515] [pmid 16751104] [evidence IPI]	bA421P11.4; FP757; C13; P38IP; C13orf19
ILMN_1651799	SLC38A2	104.779	104.779	0	0	44.6067	44.6067	0	-15.255	0.425723	NM_018976.3	SLC38A2	12	Homo sapiens solute carrier family 38, member 2 (SLC38A2), mRNA.	PRO1068; SAT2; SNAT2; KIAA1382; ATA2	SLC38A2	1740136	Homo sapiens	RefSeq	ILMN_10001	NM_018976.3	NM_018976.3		54407	31543637	NM_018976.3	NP_061849.2	1740136	S	4672	GTTAGAGGCCAACAATTCTAGTATGGCTTGTTGGCAAAGAGTGCTACACC	-	45038302-45038351	12q13.11a	The membrane surrounding a cell that separates the cell from its external environment. It consists of a phospholipid bilayer and associated proteins [goid 5886] [evidence IEA]; Penetrating at least one phospholipid bilayer of a membrane. May also refer to the state of being buried in the bilayer with no exposure outside the bilayer. When used to describe a protein, indicates that all or part of t…	The directed movement of charged atoms or small charged molecules into, out of, within or between cells [goid 6811] [evidence IEA]; The directed movement of sodium ions (Na+) into, out of, within or between cells [goid 6814] [evidence IEA]; The directed movement of amino acids, organic acids containing one or more amino substituents, into, out of, within or between cells [goid 6865] [evidence IEA]	Catalysis of the transfer of amino acids from one side of a membrane to the other. Amino acids are organic molecules that contain an amino group and a carboxyl group [goid 15171] [evidence IEA]; Enables the active transport of a solute across a membrane by a mechanism whereby two or more species are transported together in the same direction in a tightly coupled process not directly linked to a f…	PRO1068; SAT2; SNAT2; KIAA1382; ATA2
ILMN_2279961	LAMP2	150.733	150.733	0	0	73.6832	73.6832	0	-15.1992	0.488833	NM_013995.1	LAMP2	X	Homo sapiens lysosomal-associated membrane protein 2 (LAMP2), transcript variant LAMP2B, mRNA.	LAMPB; CD107b; LAMP-2C	LAMP2	780041	Homo sapiens	RefSeq	ILMN_26730	NM_013995.1	NM_013995.1		3920	7669502	NM_013995.1	NP_054701.1	780041	I	3817	ACCTTGATGGTAACGCTCTATCTGGTTTTGGGTGTTTTTCATGTTTTAGC	-	119454540-119454589	Xq24d	A cytoplasmic, membrane-bounded organelle that is found in most animal cells and that contains a variety of hydrolases, most of which have their maximal activities in the pH range 5-6. The contained enzymes display latency if properly isolated. About 40 different lysosomal hydrolases are known and lysosomes have a great variety of morphologies and functions [goid 5764] [evidence IEA]; A prelysoso…	The chemical reactions and pathways involving glycogen, a polydisperse, highly branched glucan composed of chains of D-glucose residues in alpha(1->4) glycosidic linkage, joined together by alpha(1->6) glycosidic linkages [goid 5977] [evidence IEA]		CD107b; LAMP-2C; LAMPB
ILMN_3309463	MIR380	29.9509	29.9509	0.012987	0	-16.39	1	0.877922	-15.1661	0.033388	NR_029872.1	MIR380		Homo sapiens microRNA 380 (MIR380), microRNA.		MIR380	2000097	Homo sapiens	RefSeq	ILMN_388214	NR_029872.1	NR_029872.1		494329	262206253	NR_029872.1		2000097	S	5	GGTTGACCATAGAACATGCGCTATCTCTGTGTCGTATGTAATATGGTCCA			14q32.31a
ILMN_2323526	WAC	198.377	198.377	0	0	87.0241	87.0241	0	-15.0348	0.438681	NM_100486.1	WAC	10	Homo sapiens WW domain containing adaptor with coiled-coil (WAC), transcript variant 3, mRNA.	bA48B24; MGC10753; BM-016; Wwp4; PRO1741; bA48B24.1	WAC	610341	Homo sapiens	RefSeq	ILMN_28193	NM_100486.1	NM_100486.1		51322	18379331	NM_100486.1	NP_567823.1	610341	A	2213	CCACACTTGCACCTGATCAAGAGCAGTGCTTCTCCATTTGTTTTGCAGAG	+	28949044-28949093	10p11.23c	A membrane-bounded organelle of eukaryotic cells in which chromosomes are housed and replicated. In most cells, the nucleus contains all of the cell's chromosomes except the organellar chromosomes, and is the site of RNA synthesis and processing. In some species, or in specialized cell types, RNA metabolism or DNA replication may be absent [goid 5634] [evidence IEA]; A discrete extra-nucleolar su…		Interacting selectively with any protein or protein complex (a complex of two or more proteins that may include other nonprotein molecules) [goid 5515] [evidence IEA]	bA48B24; MGC10753; BM-016; Wwp4; PRO1741; bA48B24.1
ILMN_1807554	EYA1	37.4325	37.4325	0.0012987	0	-9.10775	1	0.72987	-14.9922	0.0267148	NM_172059.1	EYA1	8	Homo sapiens eyes absent homolog 1 (Drosophila) (EYA1), transcript variant 1, mRNA.	BOP; MGC141875; BOR	EYA1	5720040	Homo sapiens	RefSeq	ILMN_29444	NM_172060.1	NM_172060.1		2138	26667221	NM_172060.1	NP_742057.1	5720040	A	3270	CCTTTGTCAGACCATAAGAGTTTCTCCAAAAGTGGTCAGTTTGGCTGGGC	-	72272636-72272685	8q13.3b-q13.3c	A membrane-bounded organelle of eukaryotic cells in which chromosomes are housed and replicated. In most cells, the nucleus contains all of the cell's chromosomes except the organellar chromosomes, and is the site of RNA synthesis and processing. In some species, or in specialized cell types, RNA metabolism or DNA replication may be absent [goid 5634] [evidence IEA]; All of the contents of a cell…	The process whose specific outcome is the progression of the ureteric bud over time, from its formation to the mature structure [goid 1657] [evidence IEA]; The synthesis of either RNA on a template of DNA or DNA on a template of RNA [goid 6350] [evidence IEA]; Any process that modulates the frequency, rate or extent of DNA-dependent transcription [goid 6355] [evidence IEA]; The process of removin…	Interacting selectively with magnesium (Mg) ions [goid 287] [evidence IEA]; Catalysis of the reaction: protein tyrosine phosphate + H2O = protein tyrosine + phosphate [goid 4725] [evidence IEA]; Interacting selectively with any protein or protein complex (a complex of two or more proteins that may include other nonprotein molecules) [goid 5515] [evidence IEA]; Catalysis of the hydrolysis of vario…	BOP; MGC141875; BOR
ILMN_1798657	TBL1XR1	93.6818	93.6818	0	0	32.5414	32.5414	0.012987	-14.9531	0.347361	NM_024665.3	TBL1XR1	3	Homo sapiens transducin (beta)-like 1X-linked receptor 1 (TBL1XR1), mRNA.	DC42; FLJ12894; TBLR1; IRA1; C21	TBL1XR1	540082	Homo sapiens	RefSeq	ILMN_10118	NM_024665.3	NM_024665.3		79718	51477719	NM_024665.3	NP_078941.2	540082	S	5632	TCCCCCTTCTCCTGAATCAGCAGGGATGGAAGGAGGGTAGGGAAGTTATG	-	178222096-178222145	3q26.32a	A membrane-bounded organelle of eukaryotic cells in which chromosomes are housed and replicated. In most cells, the nucleus contains all of the cell's chromosomes except the organellar chromosomes, and is the site of RNA synthesis and processing. In some species, or in specialized cell types, RNA metabolism or DNA replication may be absent [goid 5634] [evidence IEA]	The synthesis of either RNA on a template of DNA or DNA on a template of RNA [goid 6350] [evidence IEA]; Any process that modulates the frequency, rate or extent of DNA-dependent transcription [goid 6355] [evidence IEA]; The chemical reactions and pathways resulting in the breakdown of a protein or peptide by hydrolysis of its peptide bonds, initiated by the covalent attachment of a ubiquitin moi…		DC42; FLJ12894; TBLR1; IRA1; C21
ILMN_1674759	LPCAT4	64.6737	64.6737	0	0	13.8106	13.8106	0.14026	-14.8708	0.213543	NM_153613.1	LPCAT4	15	Homo sapiens lysophosphatidylcholine acyltransferase 4 (LPCAT4), mRNA.	FLJ10257; AYTL3; LPAAT-eta	LPCAT4	5670669	Homo sapiens	RefSeq	ILMN_45233	NM_153613.2	NM_153613.2		254531	87116680	NM_153613.2	NP_705841.2	5670669	S	1524	CACTCTATGGGAAACTCTTCAGCACCTACCTGCGCCCCCCACACACCTCT	-	34651423-34651472	15q14a				FLJ10257; AYTL3; LPAAT-eta
ILMN_2405254	GRB7	36.131	36.131	0.0012987	0	-11.4797	1	0.78052	-14.7032	0.0276771	NM_001030002.1	GRB7	17	Homo sapiens growth factor receptor-bound protein 7 (GRB7), transcript variant 2, mRNA.		GRB7	5900243	Homo sapiens	RefSeq	ILMN_5754	NM_001030002.1	NM_001030002.1		2886	71979666	NM_001030002.1	NP_001025173.1	5900243	A	1807	AGGAGCGGGAGGGTTCCGCCACTCCAGTTTTCTCCTCTGCTTCTTTGCCT	+	35156778-35156827	17q12c		The cascade of processes by which a signal interacts with a receptor, causing a change in the level or activity of a second messenger or other downstream target, and ultimately effecting a change in the functioning of the cell [goid 7165] [evidence IEA]; The series of molecular signals generated as a consequence of an epidermal growth factor receptor binding to one of its physiological ligands [g…	Interacting selectively and simultaneously with one or more signal transduction molecules, usually acting as a scaffold to bring these molecules into close proximity either using their own SH2/SH3 domains (e.g. Grb2) or those of their target molecules (e.g. SAM68) [goid 5070] [pmid 9710451] [evidence TAS]; Interacting selectively with any protein or protein complex (a complex of two or more prote…
ILMN_1841620		137.032	137.032	0	0	64.9048	64.9048	0	-14.5148	0.473646	Hs.572642	HS.572642	2	Homo sapiens cDNA FLJ46626 fis, clone TRACH2001612		HS.572642	7320068	Homo sapiens	Unigene	ILMN_124823	Hs.572642		Hs.572642		34535871	AK128481		7320068	S	1999	CTAGGGCATCCTATACATCCTACCACAGAAGGCCAAGGGACAGAGCACCA	-	230337650-230337699
ILMN_3311160	MGC11082	36.2334	36.2334	0.0012987	0	-9.23928	1	0.733766	-14.3139	0.0275988	XR_079560.1	MGC11082		PREDICTED: Homo sapiens hypothetical LOC84777 (MGC11082), miscRNA.		MGC11082	6960450	Homo sapiens	RefSeq	ILMN_382629	XR_079560.1	XR_079560.1		84777	239756982	XR_079560.1		6960450	I	411	AATGGATCAAGGAGAGGGAAGCGTTTTGATGGTCCCTGCTCCGAGGTTCA
ILMN_1654109	EGFLAM	137.714	137.714	0	0	63.8667	63.8667	0	-14.2165	0.463764	NM_152403.2	EGFLAM	5	Homo sapiens EGF-like, fibronectin type III and laminin G domains (EGFLAM), transcript variant 4, mRNA.	AGRINL; AGRNL; FLJ39155	EGFLAM	6270372	Homo sapiens	RefSeq	ILMN_21981	NM_182801.1	NM_182801.1		133584	33469936	NM_182801.1	NP_877953.1	6270372	A	1202	GGCCCTTGGATTGTTCGGATTAACCCCTTCCACTCCTCACTGGCTGGTTC	+	38464555-38464604	5p13.2a-p13.1c	The space external to the outermost structure of a cell. For cells without external protective or external encapsulating structures this refers to space outside of the plasma membrane. This term covers the host cell environment outside an intracellular parasite [goid 5576] [evidence IEA]			AGRINL; AGRNL; FLJ39155
ILMN_1777299	LOC652771	45.13	45.13	0.0012987	0	-4.78934	1	0.61039	-14.0733	0.0221582	XM_942413.1	LOC652771		PREDICTED: Homo sapiens similar to general transcription factor II, i isoform 1 (LOC652771), mRNA.		LOC652771	150390	Homo sapiens	RefSeq	ILMN_38010	XM_942413.1	XM_942413.1		652771	89077396	XM_942413.1	XP_947506.1	150390	S	25	TTCTGTCTTTTAGGCCCTAATAACAACAATCCTCAAACCTCAGCTGTTCG
ILMN_1731804	LOC606724	38.7259	38.7259	0.0012987	0	-7.85693	1	0.693507	-14.0727	0.0258225	NR_002454.2	LOC606724	16	Homo sapiens coronin, actin binding protein, 1A pseudogene (LOC606724), non-coding RNA.		LOC606724	3420053	Homo sapiens	RefSeq	ILMN_9207	NR_002454.2	NR_002454.2		606724	73760411	NR_002454.2		3420053	S	500	TGTGGGATGCCCCCTGACTTACTACATCACAGGAACAGGGCCTTCGTGGG	+	29368666-29368715	16p11.2d
ILMN_1732006	LOC727761	35.855	35.855	0.0025974	0	-10.0387	1	0.755844	-14.0092	0.0278901	XR_001448.1	LOC727761	2	PREDICTED: Homo sapiens similar to Deoxythymidylate kinase (thymidylate kinase), transcript variant 4 (LOC727761), mRNA.		LOC727761	6550674	Homo sapiens	RefSeq	ILMN_162963	XM_001126211.1	XM_001126211.1		727761	113413590	XM_001126211.1	XP_001126211.1	6550674	S	98	TAGCTAATCACGGCGCGCGCTGTTGACGCCGGCCAATGGGAGCTCCGGAA	-	104032-104081
ILMN_2330994	NKTR	81.2214	81.2214	0	0	27.4095	27.4095	0.0298701	-13.9888	0.337467	NM_001012651.1	NKTR	3	Homo sapiens natural killer-tumor recognition sequence (NKTR), transcript variant 2, mRNA.	DKFZp686J06106; DKFZp686G0426; p104; DKFZp686N24126; MGC90527; DKFZp686F1754	NKTR	2060400	Homo sapiens	RefSeq	ILMN_23492	NM_001012651.1	NM_001012651.1		4820	61676207	NM_001012651.1	NP_001012669.1	2060400	A	6620	GTTGTTGGCGGAATTCAGTTCTTTGCTGGCTCTCAGCTGGAGGCCCCTCT	+	42664499-42664548	3p22.1a	Double layer of lipid molecules that encloses all cells, and, in eukaryotes, many organelles; may be a single or double lipid bilayer; also includes associated proteins [goid 16020] [evidence IEA]	The process of assisting in the covalent and noncovalent assembly of single chain polypeptides or multisubunit complexes into the correct tertiary structure [goid 6457] [evidence IEA]; The process of assisting in the covalent and noncovalent assembly of single chain polypeptides or multisubunit complexes into the correct tertiary structure [goid 6457] [evidence IEA]	Catalysis of the reaction: peptidyl-proline (omega=180) = peptidyl-proline (omega=0) [goid 3755] [evidence IEA]; Catalysis of the geometric or structural changes within one molecule. Isomerase is the systematic name for any enzyme of EC class 5 [goid 16853] [evidence IEA]; Catalysis of the reaction: peptidyl-proline (omega=180) = peptidyl-proline (omega=0) [goid 3755] [evidence IEA]; Interacting …	DKFZp686J06106; DKFZp686G0426; p104; DKFZp686N24126; MGC90527; DKFZp686F1754
ILMN_1893532		31.1492	31.1492	0.0103896	0	-14.5814	1	0.84026	-13.8921	0.0321035	Hs.561644	HS.561644	6	Homo sapiens cDNA FLJ37410 fis, clone BRAMY2028593		HS.561644	6220121	Homo sapiens	Unigene	ILMN_115003	Hs.561644		Hs.561644		21753844	AK094729		6220121	S	1901	AAAAGCAGGAGGGGAACGTGTGACGGCCACTGCGAGGCTCAGGGAGAATT	-	163651172-163651221
ILMN_2414436	RBM3	40.8503	40.8503	0.0012987	0	-3.13092	1	0.567532	-13.7871	0.0244796	NM_001017430.1	RBM3	X	Homo sapiens RNA binding motif (RNP1, RRM) protein 3 (RBM3), transcript variant 2, mRNA.	RNPL; IS1-RNPL	RBM3	4260162	Homo sapiens	RefSeq	ILMN_15994	NM_001017430.1	NM_001017430.1		5935	63054839	NM_001017430.1	NP_001017430.1	4260162	A	1757	TTTGCAAATTAAAAGTGGGGGCAGAGGTGGGCGGATCACCTGAGGTCAGG	+	48321648-48321697	Xp11.23d		Any process involved in the conversion of one or more primary RNA transcripts into one or more mature RNA molecules [goid 6396] [pmid 8634703] [evidence TAS]; The chemical reactions and pathways resulting in the formation of a protein. This is a ribosome-mediated process in which the information in messenger RNA (mRNA) is used to specify the sequence of amino acids in the protein [goid 6412] [evi…	Interacting selectively with any nucleic acid [goid 3676] [evidence IEA]; Interacting selectively with a nucleotide, any compound consisting of a nucleoside that is esterified with (ortho)phosphate or an oligophosphate at any hydroxyl group on the ribose or deoxyribose moiety [goid 166] [evidence IEA]; Interacting selectively with any nucleic acid [goid 3676] [evidence IEA]; Interacting selective…	RNPL; IS1-RNPL
ILMN_1695969	PRSS7	32.3858	32.3858	0.00779221	0	-12.8674	1	0.809091	-13.7825	0.0308777	NM_002772.1	PRSS7	21	Homo sapiens protease, serine, 7 (enterokinase) (PRSS7), mRNA.	ENTK; MGC133046	PRSS7	4250471	Homo sapiens	RefSeq	ILMN_23281	NM_002772.1	NM_002772.1		5651	4506150	NM_002772.1	NP_002763.1	4250471	S	3031	GCCTAATCGCCCCGGAGTGTATGCCAGGGTCTCAAGGTTTACCGAATGGA	-	18564167-18564216	21q21.1d	Dense covering of microvilli on the apical surface of epithelial cells in the intestine and kidney; the microvilli aid absorption by increasing the surface area of the cell [goid 5903] [pmid 8052624] [evidence TAS]; Double layer of lipid molecules that encloses all cells, and, in eukaryotes, many organelles; may be a single or double lipid bilayer; also includes associated proteins [goid 16020] […	The hydrolysis of a peptide bond or bonds within a protein [goid 6508] [evidence IEA]	Catalysis of the hydrolysis of various bonds, e.g. C-O, C-N, C-C, phosphoric anhydride bonds, etc. Hydrolase is the systematic name for any enzyme of EC class 3 [goid 16787] [evidence IEA]; Catalysis of the hydrolysis of internal, alpha-peptide bonds in a polypeptide chain by a catalytic mechanism that involves a catalytic triad consisting of a serine nucleophile that is activated by a proton rel…	ENTK; MGC133046
ILMN_2132982	IGFBP5	57.4343	57.4343	0	0	7.18016	7.18016	0.290909	-13.7558	0.125015	NM_000599.2	IGFBP5	2	Homo sapiens insulin-like growth factor binding protein 5 (IGFBP5), mRNA.	IBP5	IGFBP5	2120524	Homo sapiens	RefSeq	ILMN_168089	NM_000599.2	NM_000599.2		3488	46094066	NM_000599.2	NP_000590.1	2120524	S	6041	CACCTGAATGCGGAAGAGCTCGGCTCCCGTTTAGCATTTTGTACTTAAGG	-	217245220-217245269	2q35c	The irregular network of unit membranes, visible only by electron microscopy, that occurs in the cytoplasm of many eukaryotic cells. The membranes form a complex meshwork of tubular channels, which are often expanded into slitlike cavities called cisternae. The ER takes two forms, rough (or granular), with ribosomes adhering to the outer surface, and smooth (with no ribosomes attached) [goid 5783…	Any process that modulates the frequency, rate or extent of cell growth [goid 1558] [evidence IEA]; The cascade of processes by which a signal interacts with a receptor, causing a change in the level or activity of a second messenger or other downstream target, and ultimately effecting a change in the functioning of the cell [goid 7165] [pmid 7525452] [evidence NAS]; Any process that stops, preve…	Interacting selectively with insulin-like growth factor I [goid 31994] [pmid 10766744] [evidence IPI]	IBP5
ILMN_1766558	LOC647336	29.9423	29.9423	0.012987	0	-14.3164	1	0.833766	-13.6602	0.0333976	XM_936402.1	LOC647336		PREDICTED: Homo sapiens similar to T-cell receptor beta chain V region 86T1 precursor (LOC647336), mRNA.		LOC647336	2260017	Homo sapiens	RefSeq	ILMN_34317	XM_936402.1	XM_936402.1		647336	89026498	XM_936402.1	XP_941495.1	2260017	S	523	TAGAGTGTGGGTTTTCTTTAGCGTGTGACTCTGCCCTGTTAACTGATTTG
ILMN_1905850		35.139	35.139	0.0038961	0	-8.4811	1	0.71039	-13.6461	0.0284584	Hs.168950	HS.168950	8	Homo sapiens cDNA clone IMAGE:5263960		HS.168950	5390156	Homo sapiens	Unigene	ILMN_80128	Hs.168950		Hs.168950		71051952	BC036496		5390156	S	2063	GAGGCAAATGTGAGTGATTTCCAGTGCTTTGAAAGGGATTACAGTATCAC	+	75441224-75441273
ILMN_2090123	DHX29	126.153	126.153	0	0	63.0596	63.0596	0	-13.5463	0.499866	NM_019030.2	DHX29	5	Homo sapiens DEAH (Asp-Glu-Ala-His) box polypeptide 29 (DHX29), mRNA.	DDX29; FLJ21492	DHX29	5130458	Homo sapiens	RefSeq	ILMN_9849	NM_019030.2	NM_019030.2		54505	67782361	NM_019030.2	NP_061903.2	5130458	S	4036	CACCGAGAACGTCTTCTTTCTATTGATGGCTGGATCTATTTTCAGGCCCC	-	54594458-54594507	5q11.2d			Interacting selectively with a nucleotide, any compound consisting of a nucleoside that is esterified with (ortho)phosphate or an oligophosphate at any hydroxyl group on the ribose or deoxyribose moiety [goid 166] [evidence IEA]; Interacting selectively with any nucleic acid [goid 3676] [evidence IEA]; Interacting selectively with ATP, adenosine 5'-triphosphate, a universally important coenzyme a…	FLJ21492; DDX29
ILMN_1764629	SLC39A14	100.824	100.824	0	0	35.3718	35.3718	0.00519481	-13.5327	0.350826	NM_015359.1	SLC39A14	8	Homo sapiens solute carrier family 39 (zinc transporter), member 14 (SLC39A14), mRNA.	cig19; ZIP14; LZT-Hs4; KIAA0062	SLC39A14	2630563	Homo sapiens	RefSeq	ILMN_7176	NM_015359.2	NM_015359.2		23516	142373806	NM_015359.2	NP_056174.1	2630563	S	4161	TGTCACGTGCAGGAACAGTGAGGCAGGGACAGGGGTTCTGCTCCTTCTCA	+	22335693-22335742	8p21.3a	Double layer of lipid molecules that encloses all cells, and, in eukaryotes, many organelles; may be a single or double lipid bilayer; also includes associated proteins [goid 16020] [evidence IEA]; Penetrating at least one phospholipid bilayer of a membrane. May also refer to the state of being buried in the bilayer with no exposure outside the bilayer. When used to describe a protein, indicates …	The directed movement of charged atoms or small charged molecules into, out of, within or between cells [goid 6811] [evidence IEA]; The directed movement of zinc (Zn) ions into, out of, within or between cells [goid 6829] [evidence IEA]; The directed movement of metal ions, any metal ion with an electric charge, into, out of, within or between cells [goid 30001] [evidence IEA]	Interacting selectively with zinc (Zn) ions [goid 8270] [evidence IEA]; Catalysis of the transfer of metal ions from one side of a membrane to the other [goid 46873] [evidence IEA]	cig19; ZIP14; LZT-Hs4; KIAA0062
ILMN_1729142	CENPV	105.115	105.115	0	0	48.5286	48.5286	0	-13.4093	0.461669	NM_181716.2	CENPV	17	Homo sapiens centromere protein V (CENPV), mRNA.	3110013H01Rik; p30	CENPV	1030026	Homo sapiens	RefSeq	ILMN_24427	NM_181716.2	NM_181716.2		201161	56118233	NM_181716.2	NP_859067.2	1030026	S	927	CAACTTTGCTCTCCCTGCCGTGCCTCGGTGGTGCTCCTGAATGTGGCTGA	-	16246035-16246084	17p11.2i				3110013H01Rik; p30
ILMN_1653613	PIGO	110.431	110.431	0	0	53.0785	53.0785	0	-13.3948	0.480647	NM_032634.2	PIGO	9	Homo sapiens phosphatidylinositol glycan anchor biosynthesis, class O (PIGO), transcript variant 2, mRNA.	RP11-182N22.4; DKFZp434M222; FLJ00135; MGC3079; MGC20536	PIGO	3310451	Homo sapiens	RefSeq	ILMN_10422	NM_152850.2	NM_152850.2		84720	38045916	NM_152850.2	NP_690577.2	3310451	A	2122	TCTGCAAGACAGGCTCAGCCATACTCTTACTATCATGCAGCCAGGGGCCG	-	35088959-35089008	9p13.3b	The irregular network of unit membranes, visible only by electron microscopy, that occurs in the cytoplasm of many eukaryotic cells. The membranes form a complex meshwork of tubular channels, which are often expanded into slitlike cavities called cisternae. The ER takes two forms, rough (or granular), with ribosomes adhering to the outer surface, and smooth (with no ribosomes attached) [goid 5783…	The chemical reactions and pathways, including anabolism and catabolism, by which living organisms transform chemical substances. Metabolic processes typically transform small molecules, but also include macromolecular processes such as DNA repair and replication, and protein synthesis and degradation [goid 8152] [evidence IEA]; The stepwise addition of the components of the GPI anchor on to phos…	Interacting selectively with any protein or protein complex (a complex of two or more proteins that may include other nonprotein molecules) [goid 5515] [evidence IEA]; Catalysis of the transfer of a group, e.g. a methyl group, glycosyl group, acyl group, phosphorus-containing, or other groups, from one compound (generally regarded as the donor) to another compound (generally regarded as the accep…	RP11-182N22.4; DKFZp434M222; FLJ00135; MGC3079; MGC20536
ILMN_1691358	LOC647058	43.6468	43.6468	0.0012987	0	-3.33094	1	0.572727	-13.3893	0.0229112	XM_930058.1	LOC647058	1	PREDICTED: Homo sapiens similar to suppressor of initiator codon mutations, related sequence 1 (LOC647058), mRNA.		LOC647058	360196	Homo sapiens	RefSeq	ILMN_45967	XM_930058.1	XM_930058.1		647058	88943623	XM_930058.1	XP_935151.1	360196	S	358	GGCTTCCCTCCCTTGGAGGTCTCATTTGGTTCTGGTGTCTGCTATGCCAC	+	180526000-180526049
ILMN_1757631	DBNDD1	73.2369	73.2369	0	0	20.8063	20.8063	0.074026	-13.3803	0.284096	NM_024043.2	DBNDD1	16	Homo sapiens dysbindin (dystrobrevin binding protein 1) domain containing 1 (DBNDD1), transcript variant 1, mRNA.	MGC3101; FLJ12582	DBNDD1	7210674	Homo sapiens	RefSeq	ILMN_176098	NM_001042610.1	NM_001042610.1		79007	110815837	NM_001042610.1	NP_001036075.1	7210674	S	1932	TCAGCCAGGTCTCCTTCCCTGGTTTCCAGTCACACAGAGCCCAGCAGCTT	-	90071426-90071475	16q24.3b	All of the contents of a cell excluding the plasma membrane and nucleus, but including other subcellular structures [goid 5737] [evidence IEA]		Interacting selectively with any protein or protein complex (a complex of two or more proteins that may include other nonprotein molecules) [goid 5515] [evidence IEA]	MGC3101; FLJ12582
ILMN_1802628	PPAPDC2	96.2248	96.2248	0	0	42.3202	42.3202	0.0012987	-13.3429	0.439805	NM_203453.2	PPAPDC2	9	Homo sapiens phosphatidic acid phosphatase type 2 domain containing 2 (PPAPDC2), mRNA.	bA6J24.6; FLJ46512; FLJ90191; PSDP; MGC15483	PPAPDC2	6370594	Homo sapiens	RefSeq	ILMN_4922	NM_203453.2	NM_203453.2		403313	66773039	NM_203453.2	NP_982278.3	6370594	S	2558	CCCACAGCATCCTGAATACCGACTACCTCTTCACTTGCTAAAGCAGCTAA	+	4654855-4654904	9p24.1c	Double layer of lipid molecules that encloses all cells, and, in eukaryotes, many organelles; may be a single or double lipid bilayer; also includes associated proteins [goid 16020] [evidence IEA]; Penetrating at least one phospholipid bilayer of a membrane. May also refer to the state of being buried in the bilayer with no exposure outside the bilayer. When used to describe a protein, indicates …		Catalysis of the hydrolysis of various bonds, e.g. C-O, C-N, C-C, phosphoric anhydride bonds, etc. Hydrolase is the systematic name for any enzyme of EC class 3 [goid 16787] [evidence IEA]	bA6J24.6; FLJ46512; FLJ90191; PSDP; MGC15483
ILMN_2088847	OTUD5	79.7654	79.7654	0	0	28.7907	28.7907	0.0233766	-13.34	0.360942	NM_017602.2	OTUD5	X	Homo sapiens OTU domain containing 5 (OTUD5), mRNA.	MGC104871; DUBA; DKFZp761A052	OTUD5	60463	Homo sapiens	RefSeq	ILMN_8231	NM_017602.2	NM_017602.2		55593	40353201	NM_017602.2	NP_060072.1	60463	S	2391	TGGGGCATGGAGGAGGGTGCAAAGATATGGGTTGCTGTCTTCTGGCCTCC	-	48664731-48664780	Xp11.23c		The chemical reactions and pathways resulting in the breakdown of a protein or peptide by hydrolysis of its peptide bonds, initiated by the covalent attachment of a ubiquitin moiety, or multiple ubiquitin moieties, to the protein [goid 6511] [evidence IEA]	Catalysis of the reaction: ubiquitin C-terminal thiolester + H2O = ubiquitin + a thiol. Hydrolysis of esters, including those formed between thiols such as dithiothreitol or glutathione and the C-terminal glycine residue of the polypeptide ubiquitin, and AMP-ubiquitin [goid 4221] [evidence IEA]; Catalysis of the hydrolysis of a peptide bond. A peptide bond is a covalent bond formed when the carbo…	MGC104871; DKFZp761A052; DUBA
ILMN_1707973	LOC650905	24.7753	24.7753	0.0402597	0	-16.5658	1	0.881818	-13.3357	0.0403627	XM_944414.1	LOC650905		PREDICTED: Homo sapiens hypothetical protein LOC650905 (LOC650905), mRNA.		LOC650905	6980603	Homo sapiens	RefSeq	ILMN_38460	XM_944414.1	XM_944414.1		650905	89039117	XM_944414.1	XP_949507.1	6980603	S	683	TAAAATTATCTGTGGTTTTTTGATTCCACATAGGAGTGGCATCCCAACCC
ILMN_1803590	ZFC3H1	125.563	125.563	0	0	57.1867	57.1867	0	-13.2207	0.455442	NM_144982.3	ZFC3H1	12	Homo sapiens zinc finger, C3H1-type containing (ZFC3H1), mRNA.	MGC90200; PSRC2; MGC23401; DKFZp686A0722; KIAA0546	ZFC3H1	3940451	Homo sapiens	RefSeq	ILMN_164652	NM_144982.4	NM_144982.4		196441	87116682	NM_144982.4	NP_659419.3	3940451	S	6509	CGGTTGGATAAATGAACTTCCTGTTTGGCCTGCTTCTAGGC
ILMN_3244090	GAGE12H	98.2026	98.2026	0	0	41.5927	41.5927	0.0012987	-13.2169	0.42354	NM_001098410.1	GAGE12H	X	Homo sapiens G antigen 12H (GAGE12H), mRNA.	RP11-959H17.7	GAGE12H	3390039	Homo sapiens	RefSeq	ILMN_307320	NM_001098410.1	NM_001098410.1		729442	148491083	NM_001098410.1	NP_001091880.1	3390039	S	286	AGAAGGGAGAGGATGAGGGAGCATCTGCAGGTCAAGGGCCGAAGCCTGAA	+	49233285-49233320:49236143-49236156	Xp11.23b				RP11-959H17.7
ILMN_1721986	LOC651314	35.3675	35.3675	0.0038961	0	-7.28298	1	0.679221	-13.1568	0.0282746	XM_940449.1	LOC651314		PREDICTED: Homo sapiens hypothetical protein LOC651314 (LOC651314), mRNA.		LOC651314	20482	Homo sapiens	RefSeq	ILMN_41539	XM_940449.1	XM_940449.1		651314	89066594	XM_940449.1	XP_945542.1	20482	S	217	CTGGCAGGCACTGTATCCACCAGAGGAGAGACCCTCGGCAAACCCTCAGA
ILMN_1667319	LPPR2	84.4604	84.4604	0	0	33.9779	33.9779	0.00779221	-13.1379	0.402294	NM_022737.1	LPPR2	19	Homo sapiens lipid phosphate phosphatase-related protein type 2 (LPPR2), mRNA.	FLJ13055; DKFZp761E1121; PRG-4	LPPR2	4480221	Homo sapiens	RefSeq	ILMN_23233	NM_022737.1	NM_022737.1		64748	12232394	NM_022737.1	NP_073574.1	4480221	S	2354	GCTTGCCCCACTTCAGAGGTTTTGGGGTTCAGGGTGCTGTGTCTCCCCTT	+	11337048-11337097	19p13.2b	Double layer of lipid molecules that encloses all cells, and, in eukaryotes, many organelles; may be a single or double lipid bilayer; also includes associated proteins [goid 16020] [evidence IEA]; Penetrating at least one phospholipid bilayer of a membrane. May also refer to the state of being buried in the bilayer with no exposure outside the bilayer. When used to describe a protein, indicates …		Catalysis of the reaction: a 3-sn-phosphatidate + H2O = a 1,2-diacyl-sn-glycerol + phosphate [goid 8195] [evidence IEA]; Catalysis of the hydrolysis of various bonds, e.g. C-O, C-N, C-C, phosphoric anhydride bonds, etc. Hydrolase is the systematic name for any enzyme of EC class 3 [goid 16787] [evidence IEA]	FLJ13055; DKFZp761E1121; PRG-4
ILMN_1651358	HBE1	16.5355	16.5355	0.107792	0	64.253	64.253	0	13.0626	3.88576	NM_005330.3	HBE1	11	Homo sapiens hemoglobin, epsilon 1 (HBE1), mRNA.	HBE	HBE1	4830541	Homo sapiens	RefSeq	ILMN_27655	NM_005330.3	NM_005330.3		3046	28302129	NM_005330.3	NP_005321.1	4830541	S	593	ATTCTGGCTACTCACTTTGGCAAGGAGTTCACCCCTGAAGTGCAGGCTGC	-	5289753-5289802	11p15.4c	An iron-containing, oxygen carrying complex. In vertebrates it is made up of two pairs of associated globin polypeptide chains, each chain carrying a noncovalently bound heme prosthetic group [goid 5833] [evidence IEA]; An iron-containing, oxygen carrying complex. In vertebrates it is made up of two pairs of associated globin polypeptide chains, each chain carrying a noncovalently bound heme pros…	The directed movement of substances (such as macromolecules, small molecules, ions) into, out of, within or between cells, or within a multicellular organism [goid 6810] [evidence IEA]; The directed movement of oxygen (O2) into, out of, within or between cells [goid 15671] [evidence IEA]; The directed movement of substances (such as macromolecules, small molecules, ions) into, out of, within or b…	Enables the directed movement of oxygen into, out of, within or between cells [goid 5344] [evidence IEA]; Interacting selectively with iron (Fe) ions [goid 5506] [evidence IEA]; Interacting selectively with oxygen (O2) [goid 19825] [evidence IEA]; Interacting selectively with heme, any compound of iron complexed in a porphyrin (tetrapyrrole) ring [goid 20037] [evidence IEA]; Interacting selective…	HBE
ILMN_1676305	PTK2	7.7622	7.7622	0.27013	0	53.5648	53.5648	0	13.0932	6.90073	NM_153831.2	PTK2	8	Homo sapiens PTK2 protein tyrosine kinase 2 (PTK2), transcript variant 1, mRNA.	pp125FAK; FAK; FAK1; FADK	PTK2	2680750	Homo sapiens	RefSeq	ILMN_20899	NM_153831.2	NM_153831.2		5747	27886591	NM_153831.2	NP_722560.1	2680750	I	147	TTCAGTGCCTTCTGCAGTTTCCCCAGAGCTCCTCAAGAATAACGGAAGGG	-	142011245-142011294	8q24.3c	All of the contents of a cell excluding the plasma membrane and nucleus, but including other subcellular structures [goid 5737] [pmid 18029348] [evidence IDA]; Any of the various filamentous elements that form the internal framework of cells, and typically remain after treatment of the cells with mild detergent to remove membrane constituents and soluble components of the cytoplasm. The term embr…	The process of introducing a phosphate group on to a protein [goid 6468] [evidence IEA]; The aggregation, arrangement and bonding together of a set of components to form a complex capable of relaying a signal within a cell. Complex formation involves dimerization of a receptor protein tyrosine kinase followed by the association of several different intracellular signaling molecules with the cytop…	Interacting selectively with a nucleotide, any compound consisting of a nucleoside that is esterified with (ortho)phosphate or an oligophosphate at any hydroxyl group on the ribose or deoxyribose moiety [goid 166] [evidence IEA]; Catalysis of the reaction: ATP + a protein tyrosine = ADP + protein tyrosine phosphate [goid 4713] [evidence IEA]; Mediates the transfer of a signal from the outside to …	pp125FAK; FAK; FAK1; FADK
ILMN_1739325	LOC284023	41.3693	41.3693	0.0012987	0	105.512	105.512	0	13.1771	2.55048	XM_933997.1	LOC284023		PREDICTED: Homo sapiens hypothetical protein LOC284023, transcript variant 3 (LOC284023), mRNA.		LOC284023	4220241	Homo sapiens	RefSeq	ILMN_45963	XM_941810.2	XM_941810.2		284023	113427256	XM_941810.2	XP_946903.2	4220241	A	3033	CCCTATGGGAGCAAGGGCTGACCTGTGACTGTTTTATCTCCAGGGCCAAC			17p13.1d
ILMN_1775587	STX19	-13.1811	1	0.815584	0	27.6816	27.6816	0.0272727	13.1771	27.6816	NM_001001850.1	STX19	3	Homo sapiens syntaxin 19 (STX19), mRNA.	MGC21382	STX19	5890100	Homo sapiens	RefSeq	ILMN_17396	NM_001001850.1	NM_001001850.1		415117	49258195	NM_001001850.1	NP_001001850.1	5890100	S	1086	AGAAATCCTTGCAGAGTACTGTGTTGTTGGTGCTGTCCATGCTGTAGCTC	-	95215925-95215974	3q11.2a	Double layer of lipid molecules that encloses all cells, and, in eukaryotes, many organelles; may be a single or double lipid bilayer; also includes associated proteins [goid 16020] [evidence IEA]	The directed movement of proteins in a cell, including the movement of proteins between specific compartments or structures within a cell, such as organelles of a eukaryotic cell [goid 6886] [evidence IEA]; The directed movement of substances, either within a vesicle or in the vesicle membrane, into, out of or within a cell [goid 16192] [evidence IEA]	Acting as a marker to identify a membrane and interacting selectively with one or more SNAREs on another membrane to mediate membrane fusion [goid 5484] [evidence IEA]	MGC21382
ILMN_3238208	LOC100134744	-8.764	1	0.728571	0	33.1527	33.1527	0.0116883	13.279	33.1527	XM_001721743.1	LOC100134744	7	PREDICTED: Homo sapiens similar to postmeiotic segregation increased 2-like 5 (LOC100134744), mRNA.		LOC100134744	7040113	Homo sapiens	RefSeq	ILMN_338028	XM_001721743.1	XM_001721743.1		100134744	169170519	XM_001721743.1	XP_001721795.1	7040113	S	385	CAGTGTTGAGTCATTTCCCACAGTTAAAATCAGGATGAAAATATATAGCT	+	76002244-76002293
ILMN_1809146	LOC440995	-3.42428	1	0.588312	0	43.5456	43.5456	0	13.32	43.5456	XM_498955.2	LOC440995		PREDICTED: Homo sapiens hypothetical gene supported by BC034933; BC068085 (LOC440995), mRNA.		LOC440995	6980450	Homo sapiens	RefSeq	ILMN_32310	XM_942874.2	XM_942874.2		440995	113415427	XM_942874.2	XP_947967.2	6980450	S	40	AATCCAGAAGGAAGCTCGCGAAGGCCGGGCCCGGCGTGGGCGGGAGCAGG			3q29g
ILMN_1811114	SDS	-13.1959	1	0.815584	0	27.4278	27.4278	0.0285714	13.3434	27.4278	NM_006843.2	SDS	12	Homo sapiens serine dehydratase (SDS), mRNA.	SDH	SDS	10068	Homo sapiens	RefSeq	ILMN_22338	NM_006843.2	NM_006843.2		10993	33469957	NM_006843.2	NP_006834.2	10068	S	1497	TTGAGGAACCATCTCAGCCATCCTCCCAGGAAGCCCACCCCTGACCCTTA	-	113830308-113830357	12q24.13b		The chemical reactions and pathways involving amino acids, organic acids containing one or more amino substituents [goid 6520] [evidence IEA]; The chemical reactions and pathways, including anabolism and catabolism, by which living organisms transform chemical substances. Metabolic processes typically transform small molecules, but also include macromolecular processes such as DNA repair and repl…	Catalysis of a biochemical reaction at physiological temperatures. In biologically catalyzed reactions, the reactants are known as substrates, and the catalysts are naturally occurring macromolecular substances known as enzymes. Enzymes possess specific binding sites for substrates, and are usually composed wholly or largely of protein, but RNA that has catalytic activity (ribozyme) is often also…	SDH
ILMN_3269484	LOC100128899	5.39439	5.39439	0.336364	0	54.8237	54.8237	0	13.4663	10.1631	XR_039503.1	LOC100128899	2	PREDICTED: Homo sapiens misc_RNA (LOC100128899), miscRNA.		LOC100128899	6380725	Homo sapiens	RefSeq	ILMN_349271	XR_039503.1	XR_039503.1		100128899	169163455	XR_039503.1		6380725	M	758	GATCTCATGGTTCTTGGACCCTTTCCACTTTCTCAGTGGCCTGTCACGCT	-	218333604-218333653	2q35d
ILMN_1812355	WDR42C	-5.60414	1	0.642857	0	40.9799	40.9799	0.0012987	13.513	40.9799	XM_293354.7	WDR42C		PREDICTED: Homo sapiens WD repeat domain 42C (WDR42C), mRNA.		WDR42C	4060128	Homo sapiens	RefSeq	ILMN_44168	XM_942624.2	XM_942624.2		347442	113430339	XM_942624.2	XP_947717.2	4060128	A	1668	CCATGGCAGCCTGTTTGACCAGTACATGCTTTGGTTCCTCCTGCGTCACG			Xp21.3b
ILMN_3237860	LOC645146	42.0612	42.0612	0.0012987	0	102.948	102.948	0	13.7304	2.44759	XM_928177.2	LOC645146	1	PREDICTED: Homo sapiens similar to Kinase suppressor of Ras 1 (LOC645146), mRNA.		LOC645146	2510682	Homo sapiens	RefSeq	ILMN_39773	XM_928177.2	XM_928177.2		645146	113411407	XM_928177.2	XP_933270.1	2510682	S	324	TTCATTGGCAGCCTGTGCGGGCTGTGCACCAAGTGCGCTGTGTCCAACGA	-	147120544-147120593	1q21.1e
ILMN_1764398	TUBE1	9.63415	9.63415	0.22987	0	58.0687	58.0687	0	13.7313	6.02738	NM_016262.3	TUBE1	6	Homo sapiens tubulin, epsilon 1 (TUBE1), mRNA.	dJ142L7.2; TUBE; FLJ22589	TUBE1	6380673	Homo sapiens	RefSeq	ILMN_7563	NM_016262.3	NM_016262.3		51175	37059741	NM_016262.3	NP_057346.1	6380673	S	1369	CATACAGGAATATGACCAACTGGACGCCACAAAAAACATGCCTGTGCAGG	-	112499336-112499385	6q21i	A network of small fibers that surrounds the centrioles in cells; contains the microtubule nucleating activity of the centrosome [goid 242] [pmid 10620804] [evidence TAS]; Any of the long, generally straight, hollow tubes of internal diameter 12-15 nm and external diameter 24 nm found in a wide variety of eukaryotic cells; each consists (usually) of 13 protofilaments of polymeric tubulin, stagger…	Movement of organelles, other microtubules and other particles along microtubules, mediated by motor proteins [goid 7018] [evidence IEA]; The cell cycle process whereby centrosome duplication and separation takes place. The centrosome cycle can operate with a considerable degree of independence from other processes of the cell cycle [goid 7098] [pmid 10620804] [evidence TAS]; The process of creat…	Interacting selectively with a nucleotide, any compound consisting of a nucleoside that is esterified with (ortho)phosphate or an oligophosphate at any hydroxyl group on the ribose or deoxyribose moiety [goid 166] [evidence IEA]; Catalysis of the reaction: GTP + H2O = GDP + phosphate [goid 3924] [evidence IEA]; The action of a molecule that contributes to the structural integrity of a cytoskeleta…	dJ142L7.2; TUBE; FLJ22589
ILMN_1893741		-1.80942	1	0.536364	0	43.9417	43.9417	0	13.965	43.9417	Hs.568498	HS.568498	1	zv54b02.s1 Soares_testis_NHT Homo sapiens cDNA clone IMAGE:757419 3, mRNA sequence		HS.568498	1260609	Homo sapiens	Unigene	ILMN_120679	Hs.568498		Hs.568498		2142132	AA437218		1260609	S	167	CACCAGCAAAGCTCCCATTGAAAGGTGGCTCTCTCAGAGGGTTGCCATGG	+	159826726-159826730:159826842-159826865:159829211-159829231
ILMN_1656904	SLC1A4	55.4499	55.4499	0	0	111.454	111.454	0	14.1182	2.01	NM_003038.2	SLC1A4	2	Homo sapiens solute carrier family 1 (glutamate/neutral amino acid transporter), member 4 (SLC1A4), mRNA.	SATT; ASCT1	SLC1A4	6350392	Homo sapiens	RefSeq	ILMN_12585	NM_003038.2	NM_003038.2		6509	21314631	NM_003038.2	NP_003029.2	6350392	S	4244	TTCCGAGAGTGTGCAGGTGGCCCTTCCCCTTGGAGGCGAGAAGAGAGAAT	+	65104245-65104294	2p14c	A cytoskeletal structure that forms a distinct elongated structure, characteristically 10 nm in diameter, that occurs in the cytoplasm of eukaryotic cells. Intermediate filaments form a fibrous system, composed of chemically heterogeneous subunits and involved in mechanically integrating the various components of the cytoplasmic space. Intermediate filaments may be divided into five chemically di…	The directed movement of substances (such as macromolecules, small molecules, ions) into, out of, within or between cells, or within a multicellular organism [goid 6810] [evidence IEA]; The directed movement of dicarboxylic acids into, out of, within or between cells [goid 6835] [evidence IEA]; The directed movement of L-alanine, the levorotatory isomer of 2-aminopropanoic acid, into, out of, wit…	Catalysis of facilitated diffusion of a chloride (by an energy-independent process) involving passage through a transmembrane aqueous pore or channel without evidence for a carrier-mediated mechanism [goid 5254] [pmid 8910405] [evidence IDA]; Catalysis of the transfer of L-alanine from one side of a membrane to the other. L-alanine, the levorotatory isomer of 2-aminopropanoic acid [goid 15180] [p…	SATT; ASCT1
ILMN_3310980	MIR326	-10.584	1	0.771429	0	34.4363	34.4363	0.00779221	14.1474	34.4363	NR_029891.1	MIR326		Homo sapiens microRNA 326 (MIR326), microRNA.		MIR326	4890669	Homo sapiens	RefSeq	ILMN_388264	NR_029891.1	NR_029891.1		442900	262206343	NR_029891.1		4890669	S	6	TGTCTGTTGGGCTGGAGGCAGGGCCTTTGTGAAGGCGGGTGGTGCTCAGA			11q13.4c
ILMN_1684886	VCX	23.8327	23.8327	0.0441558	0	75.9415	75.9415	0	14.1907	3.18644	NM_013452.2	VCX	X	Homo sapiens variable charge, X-linked (VCX), mRNA.	VCXB1; VCX-B1; VCX1; VCX-10r; VCX10R; MGC118975	VCX	5420189	Homo sapiens	RefSeq	ILMN_21469	NM_013452.2	NM_013452.2		26609	66932942	NM_013452.2	NP_038480.2	5420189	S	763	GAACCACTGAGTCAGGAGAGCCAGGTGGAGGAACCACCGAGTCAGGAGAG	+	7771980-7772029	Xp22.31c	A membrane-bounded organelle of eukaryotic cells in which chromosomes are housed and replicated. In most cells, the nucleus contains all of the cell's chromosomes except the organellar chromosomes, and is the site of RNA synthesis and processing. In some species, or in specialized cell types, RNA metabolism or DNA replication may be absent [goid 5634] [pmid 12862317] [evidence IDA]; A small, dens…	Any process that results in the specification, formation or maintenance of the physical structure of eukaryotic chromatin [goid 6325] [pmid 12862317] [evidence TAS]; The process of formation of spermatozoa, including spermatocytogenesis and spermiogenesis [goid 7283] [pmid 12862317] [evidence IEP]; The aggregation, arrangement and bonding together of the mature ribosome and of its subunits [goid …	Interacting selectively with chromatin, the network of fibers of DNA and protein that make up the chromosomes of the eukaryotic nucleus during interphase [goid 3682] [pmid 12862317] [evidence TAS]; Interacting selectively with any protein or protein complex (a complex of two or more proteins that may include other nonprotein molecules) [goid 5515] [pmid 12862317] [evidence NAS]	VCXB1; VCX-B1; VCX1; VCX-10r; VCX10R; MGC118975
ILMN_1706483	C1orf116	9.27552	9.27552	0.236364	0	59.6054	59.6054	0	14.2458	6.4261	NM_023938.4	C1ORF116	1	Homo sapiens chromosome 1 open reading frame 116 (C1orf116), transcript variant 1, mRNA.	MGC4309; DKFZp666H2010; MGC2742; FLJ36507; SARG	C1ORF116	730491	Homo sapiens	RefSeq	ILMN_16111	NM_023938.5	NM_023938.5		79098	145275188	NM_023938.5	NP_076427.2	730491	S	3158	GCTGAGGTTCTTACCCTTGTTGCATGCTGCCACCTCTCCTTAGCCAGTGC	-	207194160-207194209	1q32.1h				MGC4309; DKFZp666H2010; MGC2742; FLJ36507; SARG
ILMN_2052208	GADD45A	82.8506	82.8506	0	0	165.755	165.755	0	14.3481	2.00064	NM_001924.2	GADD45A	1	Homo sapiens growth arrest and DNA-damage-inducible, alpha (GADD45A), mRNA.	GADD45; DDIT1	GADD45A	4880673	Homo sapiens	RefSeq	ILMN_17355	NM_001924.2	NM_001924.2		1647	9790904	NM_001924.2	NP_001915.1	4880673	S	920	GAGTTCAACTACATGTTCTGGGGGCCCGGAGATAGATGACTTTGCAGATG	+	67926172-67926221	1p31.3a	A membrane-bounded organelle of eukaryotic cells in which chromosomes are housed and replicated. In most cells, the nucleus contains all of the cell's chromosomes except the organellar chromosomes, and is the site of RNA synthesis and processing. In some species, or in specialized cell types, RNA metabolism or DNA replication may be absent [goid 5634] [pmid 7798274] [evidence TAS]	Any process that stops, prevents or reduces the frequency, rate or extent of protein kinase activity [goid 6469] [evidence IEA]; The cell cycle process whereby centrosome duplication and separation takes place. The centrosome cycle can operate with a considerable degree of independence from other processes of the cell cycle [goid 7098] [evidence IEA]; Any process that modulates the rate or extent…	Interacting selectively with any protein or protein complex (a complex of two or more proteins that may include other nonprotein molecules) [goid 5515] [evidence IEA]	GADD45; DDIT1
ILMN_1758164	STC1	40.7551	40.7551	0.0012987	0	102.421	102.421	0	14.5077	2.51309	NM_003155.2	STC1	8	Homo sapiens stanniocalcin 1 (STC1), mRNA.	STC	STC1	2650730	Homo sapiens	RefSeq	ILMN_16225	NM_003155.2	NM_003155.2		6781	61676083	NM_003155.2	NP_003146.1	2650730	S	3486	CCAAAGCTTCGTCTTGTGTTTGCTGCAGAGTGATTCGGGGGCTGACCTAG	-	23755720-23755769	8p21.2d	The space external to the outermost structure of a cell. For cells without external protective or external encapsulating structures this refers to space outside of the plasma membrane. This term covers the host cell environment outside an intracellular parasite [goid 5576] [evidence IEA]; That part of a multicellular organism outside the cells proper, usually taken to be outside the plasma membra…	The process of introducing a phosphate group on to a protein [goid 6468] [evidence IEA]; The regulation of the levels, transport, and metabolism of calcium ions within a cell or between a cell and its external environment [goid 6874] [pmid 8700837] [evidence TAS]; Any series of molecular signals initiated by the binding of an extracellular ligand to a receptor on the surface of the target cell [g…	Catalysis of the phosphorylation of an amino acid residue in a protein, usually according to the reaction: a protein + ATP = a phosphoprotein + ADP [goid 4672] [evidence IEA]; The action characteristic of a hormone, any substance formed in very small amounts in one specialized organ or group of cells and carried (sometimes in the bloodstream) to another organ or group of cells in the same organis…	STC
ILMN_1680856	MAMLD1	5.01761	5.01761	0.341558	0	54.4447	54.4447	0	14.5403	10.8507	NM_005491.1	MAMLD1	X	Homo sapiens mastermind-like domain containing 1 (MAMLD1), mRNA.	CXorf6; F18; CG1	MAMLD1	2320343	Homo sapiens	RefSeq	ILMN_17288	NM_005491.2	NM_005491.2		10046	120952763	NM_005491.2	NP_005482.2	2320343	S	4269	GCTTGTGTGCACCCTCGTGGGGTTAAGGCGAGCTGTTCCTGGTTTAAAGC	+	149432768-149432817	Xq28c	The part of a cell or its extracellular environment in which a gene product is located. A gene product may be located in one or more parts of a cell and its location may be as specific as a particular macromolecular complex, that is, a stable, persistent association of macromolecules that function together [goid 5575] [evidence ND ]	Any process specifically pertinent to the functioning of integrated living units: cells, tissues, organs, and organisms. A process is a collection of molecular events with a defined beginning and end [goid 8150] [evidence ND ]	Elemental activities, such as catalysis or binding, describing the actions of a gene product at the molecular level. A given gene product may exhibit one or more molecular functions [goid 3674] [evidence ND ]	CG1; F18
ILMN_1678949	HSPBP1	33.5225	33.5225	0.00779221	0	92.5372	92.5372	0	14.6355	2.76045	XM_938008.1	HSPBP1	19	Homo sapiens hsp70-interacting protein (HSPBP1), mRNA.		HSPBP1	5360220	Homo sapiens	RefSeq	ILMN_19625	NM_012267.3	NM_012267.3		23640	112363069	NM_012267.3	NP_036399.3	5360220	A	537	GGAGCTGCTGGCCGACCTGTGTGAGAACATGGACAATGCCGCAGACTTCT	-	60477796-60477802:60480822-60480864	19q13.42b		The process of assisting in the covalent and noncovalent assembly of single chain polypeptides or multisubunit complexes into the correct tertiary structure [goid 6457] [pmid 9830037] [evidence TAS]	Stops, prevents or reduces the activity of an enzyme [goid 4857] [pmid 9830037] [evidence TAS]; Interacting selectively with any protein or protein complex (a complex of two or more proteins that may include other nonprotein molecules) [goid 5515] [pmid 16169070] [evidence IPI]
ILMN_1724718	NCK2	80.3351	80.3351	0	0	178.699	178.699	0	15.3142	2.22442	NM_003581.2	NCK2	2	Homo sapiens NCK adaptor protein 2 (NCK2), transcript variant 2, mRNA.	NCKbeta; GRB4	NCK2	4230021	Homo sapiens	RefSeq	ILMN_9427	NM_001004720.1	NM_001004720.1		8440	52630424	NM_001004720.1	NP_001004720.1	4230021	A	2199	CGTCTTGAGATGGCACATTCCTACGATTGAAGAAGGGGTCTTGAGATCCC	+	105877055-105877104	2q12.2a	All of the contents of a cell excluding the plasma membrane and nucleus, but including other subcellular structures [goid 5737] [pmid 12110186] [evidence NAS]; The irregular network of unit membranes, visible only by electron microscopy, that occurs in the cytoplasm of many eukaryotic cells. The membranes form a complex meshwork of tubular channels, which are often expanded into slitlike cavities…	Any process that modulates the frequency, rate or extent of the chemical reactions and pathways resulting in the formation of proteins by the translation of mRNA [goid 6417] [evidence IEA]; Control of the spatial distribution of actin filaments; includes organizing filaments into meshworks, bundles, or other structures, as by cross-linking [goid 7015] [evidence IEA]; The cascade of processes by w…	Interacting selectively with any protein or protein complex (a complex of two or more proteins that may include other nonprotein molecules) [goid 5515] [pmid 12110186] [evidence IPI]; The binding activity of a molecule that brings together a cytoskeletal molecule and one or more other molecules, permitting them to function in a coordinated way [goid 8093] [pmid 12110186] [evidence NAS]; Functions…	NCKbeta; GRB4
ILMN_2366642	VCX3A	55.9436	55.9436	0	0	118.55	118.55	0	15.3474	2.11911	NM_016379.2	VCX3A	X	Homo sapiens variable charge, X-linked 3A (VCX3A), mRNA.	MGC125796; VCX-A; VCX3; MGC125730; VCX8R; VCXA; MGC118976; VCX-8r	VCX3A	5360601	Homo sapiens	RefSeq	ILMN_7837	NM_016379.2	NM_016379.2		51481	48762946	NM_016379.2	NP_057463.2	5360601	A	810	GCCAGGTGGAGGAACCACTGAGTCAGGAGAGCGAGATGGAAGAACTACCG	-	6461794-6461843	Xp22.31f	A membrane-bounded organelle of eukaryotic cells in which chromosomes are housed and replicated. In most cells, the nucleus contains all of the cell's chromosomes except the organellar chromosomes, and is the site of RNA synthesis and processing. In some species, or in specialized cell types, RNA metabolism or DNA replication may be absent [goid 5634] [evidence ISS]; A small, dense body one or mo…	The process of formation of spermatozoa, including spermatocytogenesis and spermiogenesis [goid 7283] [evidence ISS]; The process whose specific outcome is the progression of nervous tissue over time, from its formation to its mature state [goid 7399] [pmid 10903929] [evidence IEP]; The process whose specific outcome is the progression of the brain over time, from its formation to the mature stru…		MGC125796; VCX-A; VCX3; MGC125730; VCX8R; VCXA; MGC118976; VCX-8r
ILMN_2353161	MSLN	42.0876	42.0876	0.0012987	0	103.842	103.842	0	15.3486	2.46727	NM_013404.3	MSLN	16	Homo sapiens mesothelin (MSLN), transcript variant 2, mRNA.	SMR; MPF; CAK1	MSLN	1230228	Homo sapiens	RefSeq	ILMN_29095	NM_013404.3	NM_013404.3		10232	68303653	NM_013404.3	NP_037536.2	1230228	A	2020	TTCCACCCCAAGAGAACTCGCGCTCAGTAAACGGGAACATGCCCCCTGCA	+	758810-758859	16p13.3f	The space external to the outermost structure of a cell. For cells without external protective or external encapsulating structures this refers to space outside of the plasma membrane. This term covers the host cell environment outside an intracellular parasite [goid 5576] [evidence IEA]; A compound membranous cytoplasmic organelle of eukaryotic cells, consisting of flattened, ribosome-free vesic…	The attachment of a cell, either to another cell or to an underlying substrate such as the extracellular matrix, via cell adhesion molecules [goid 7155] [pmid 8552591] [evidence NAS]	Interacting selectively with any protein or protein complex (a complex of two or more proteins that may include other nonprotein molecules) [goid 5515] [evidence IEA]; Interacting selectively with an antigen peptide, a fragment of a foreign protein derived by proteolysis within the cell [goid 42605] [pmid 14676194] [evidence IPI]	SMR; MPF; CAK1
ILMN_2115125	CTGF	243.563	243.563	0	0	488.838	488.838	0	15.9402	2.00703	NM_001901.2	CTGF	6	Homo sapiens connective tissue growth factor (CTGF), mRNA.	CCN2; MGC102839; IGFBP8; NOV2; HCS24	CTGF	2640292	Homo sapiens	RefSeq	ILMN_3374	NM_001901.2	NM_001901.2		1490	98986335	NM_001901.2	NP_001892.1	2640292	S	2089	TTGCAAAGGGGAGGCATCAGTGTCCTTGGCAGGCTGATTTCTAGGTAGGA	-	132311214-132311263	6q23.2b	The space external to the outermost structure of a cell. For cells without external protective or external encapsulating structures this refers to space outside of the plasma membrane. This term covers the host cell environment outside an intracellular parasite [goid 5576] [evidence IEA]; A layer consisting mainly of proteins (especially collagen) and glycosaminoglycans (mostly as proteoglycans) …	The condensation of mesenchymal cells that have been committed to differentiate into chondrocytes [goid 1502] [evidence IEA]; The formation of bone or of a bony substance, or the conversion of fibrous tissue or of cartilage into bone or a bony substance [goid 1503] [evidence IEA]; Blood vessel formation when new vessels emerge from the proliferation of pre-existing blood vessels [goid 1525] [evid…	Interacting selectively with an integrin [goid 5178] [evidence IEA]; Interacting selectively with any protein or protein complex (a complex of two or more proteins that may include other nonprotein molecules) [goid 5515] [evidence IEA]; Interacting selectively with an insulin-like growth factor, any member of a group of polypeptides that are structurally homologous to insulin and share many of it…	CCN2; MGC102839; IGFBP8; NOV2
ILMN_2388155	CASP3	128.415	128.415	0	0	262.007	262.007	0	16.1011	2.04031	NM_032991.2	CASP3	4	Homo sapiens caspase 3, apoptosis-related cysteine peptidase (CASP3), transcript variant beta, mRNA.	CPP32B; SCA-1; CPP32	CASP3	2260215	Homo sapiens	RefSeq	ILMN_29066	NM_032991.2	NM_032991.2		836	73622122	NM_032991.2	NP_116786.1	2260215	A	2261	GTGCGGAGCCGTCACTGCACCAAGTCTCACTGGCTGTCAGTATGACATTT	-	185786039-185786088	4q35.1e	A membrane-bounded organelle of eukaryotic cells in which chromosomes are housed and replicated. In most cells, the nucleus contains all of the cell's chromosomes except the organellar chromosomes, and is the site of RNA synthesis and processing. In some species, or in specialized cell types, RNA metabolism or DNA replication may be absent [goid 5634] [pmid 18029348] [evidence IDA]; A small, dens…	The hydrolysis of a peptide bond or bonds within a protein [goid 6508] [evidence IEA]; A form of programmed cell death induced by external or internal signals that trigger the activity of proteolytic caspases, whose actions dismantle the cell and result in cell death. Apoptosis begins internally with condensation and subsequent fragmentation of the cell nucleus (blebbing) while the plasma membran…	Catalysis of the hydrolysis of internal, alpha-peptide bonds in a polypeptide chain by a mechanism in which the sulfhydryl group of a cysteine residue at the active center acts as a nucleophile [goid 4197] [evidence IEA]; Catalysis of the hydrolysis of internal, alpha-peptide bonds in a polypeptide chain by a mechanism in which the sulfhydryl group of a cysteine residue at the active center acts …	CPP32B; SCA-1; CPP32
ILMN_1756443	INHA	2.92156	2.92156	0.411688	0	54.756	54.756	0	16.2589	18.742	NM_002191.2	INHA	2	Homo sapiens inhibin, alpha (INHA), mRNA.		INHA	6660553	Homo sapiens	RefSeq	ILMN_10181	NM_002191.2	NM_002191.2		3623	9257223	NM_002191.2	NP_002182.1	6660553	S	1283	GCCACGCCCCCACCATCATCAGCTGGGAGGAAAGGCAGAGTTGGGAAATA	+	220148531-220148580	2q35f	The space external to the outermost structure of a cell. For cells without external protective or external encapsulating structures this refers to space outside of the plasma membrane. This term covers the host cell environment outside an intracellular parasite [goid 5576] [pmid 12456957] [evidence TAS]; Heterodimeric hormone composed of an inhibin alpha subunit complexed with an inhibin beta-A s…	The process whose specific outcome is the progression of the skeleton over time, from its formation to the mature structure. The skeleton is the bony framework of the body in vertebrates (endoskeleton) or the hard outer envelope of insects (exoskeleton or dermoskeleton) [goid 1501] [pmid 10865214] [evidence TAS]; The process whose specific outcome is the progression of the ovarian follicle over t…	Functions to control the survival, growth, differentiation and effector function of tissues and cells [goid 5125] [pmid 12456957] [evidence TAS]; The action characteristic of a hormone, any substance formed in very small amounts in one specialized organ or group of cells and carried (sometimes in the bloodstream) to another organ or group of cells in the same organism, upon which it has a specifi…
ILMN_1652550	LOC647681	-9.83249	1	0.754545	0	41.0064	41.0064	0.0012987	16.4631	41.0064	XM_942935.1	LOC647681		PREDICTED: Homo sapiens hypothetical protein LOC647681 (LOC647681), mRNA.		LOC647681	940008	Homo sapiens	RefSeq	ILMN_32649	XM_942935.1	XM_942935.1		647681	89025933	XM_942935.1	XP_948028.1	940008	S	3376	CACACCCAGCTCTTGTCTGTAAGTGGCCTCTGCAGGAGCAAAACTGCCTC
ILMN_1668657	FLJ38973	0.00446321	1	0.490909	0	50.5661	50.5661	0	16.5092	50.5661	NM_153689.3	FLJ38973	2	Homo sapiens hypothetical protein FLJ38973 (FLJ38973), mRNA.		FLJ38973	3390220	Homo sapiens	RefSeq	ILMN_23846	NM_153689.4	NM_153689.4		205327	141803547	NM_153689.4	NP_710156.2	3390220	S	3375	GAATGGGTATTAAGAGTAAGTCACCAGGTACACAAAACTGCCATCATAGC	+	200500938-200500987	2q33.1d
ILMN_1696699	FAM184A	64.6057	64.6057	0	0	138.074	138.074	0	16.5101	2.13718	NM_024581.3	FAM184A	6	Homo sapiens family with sequence similarity 184, member A (FAM184A), transcript variant 1, mRNA.	FLJ13942	FAM184A	4490333	Homo sapiens	RefSeq	ILMN_1091	NM_024581.4	NM_024581.4		79632	154350225	NM_024581.4	NP_078857.5	4490333	S	3718	GCTTCTCCAGATCCCCAGCGCCAGGAGTGGTTTGCCCGGTACTTCACATT	-	119345154-119345203	6q22.31a				FLJ13942
ILMN_2234697	BEX1	9.50892	9.50892	0.232467	0	66.8587	66.8587	0	17.5526	7.03116	NM_018476.3	BEX1	X	Homo sapiens brain expressed, X-linked 1 (BEX1), mRNA.	HBEX2; HGR74-h; BEX2	BEX1	6480468	Homo sapiens	RefSeq	ILMN_23116	NM_018476.3	NM_018476.3		55859	68533248	NM_018476.3	NP_060946.3	6480468	S	646	CGGAAACAGACCCCTGCTTTCGAATTTACATGTTCATGATGTGCCCTTGT	-	102317747-102317796	Xq22.1e	A membrane-bounded organelle of eukaryotic cells in which chromosomes are housed and replicated. In most cells, the nucleus contains all of the cell's chromosomes except the organellar chromosomes, and is the site of RNA synthesis and processing. In some species, or in specialized cell types, RNA metabolism or DNA replication may be absent [goid 5634] [evidence IEA]; All of the contents of a cell…	The biological process whose specific outcome is the progression of a multicellular organism over time from an initial condition (e.g. a zygote or a young adult) to a later condition (e.g. a multicellular animal or an aged adult) [goid 7275] [evidence IEA]; The process whose specific outcome is the progression of nervous tissue over time, from its formation to its mature state [goid 7399] [eviden…		HBEX2; HGR74-h; BEX2
ILMN_2415011	DCTD	70.2409	70.2409	0	0	166.002	166.002	0	17.7993	2.36332	NM_001921.2	DCTD	4	Homo sapiens dCMP deaminase (DCTD), transcript variant 2, mRNA.	MGC111062	DCTD	2480612	Homo sapiens	RefSeq	ILMN_17664	NM_001921.2	NM_001921.2		1635	61742818	NM_001921.2	NP_001912.2	2480612	A	1253	TCCCGGAATCCGAGATAGGGTGGCACATCTGTCCTGACAGACGAGGAGTG	-	184048954-184049003	4q35.1b	That part of the cytoplasm that does not contain membranous or particulate subcellular components [goid 5829] [pmid 7685356] [evidence EXP]	The chemical reactions and pathways involving a pyrimidine nucleotide, a compound consisting of nucleoside (a pyrimidine base linked to a deoxyribose or ribose sugar) esterified with a phosphate moiety at either the 3' or 5'-hydroxyl group of its glycose moiety [goid 6220] [pmid 7685356] [evidence TAS]; The chemical reactions and pathways resulting in the formation of nucleotides, any nucleoside …	Catalysis of the reaction: dCMP + H2O = dUMP + NH3 [goid 4132] [pmid 7685356] [evidence EXP]; Catalysis of the reaction: dCMP + H2O = dUMP + NH3 [goid 4132] [pmid 7685356] [evidence TAS]; Interacting selectively with zinc (Zn) ions [goid 8270] [evidence IEA]; Catalysis of the hydrolysis of various bonds, e.g. C-O, C-N, C-C, phosphoric anhydride bonds, etc. Hydrolase is the systematic name for any…	MGC111062
ILMN_3302484	LOC729774	52.457	52.457	0	0	138.393	138.393	0	18.4718	2.63822	XM_001715945.1	LOC729774		PREDICTED: Homo sapiens hypothetical LOC729774 (LOC729774), mRNA.		LOC729774	1430209	Homo sapiens	RefSeq	ILMN_344516	XM_001715945.1	XM_001715945.1		729774	169212922	XM_001715945.1	XP_001715997.1	1430209	M	115	ATCTTTGCCAGGACCAAGATAGACCCCAGCGCCTTGGTGCAGAAGCTGGA			18p11.21b
ILMN_1674508	MDM1	3.01951	3.01951	0.41039	0	62.1537	62.1537	0	18.5825	20.5841	NM_020128.1	MDM1	12	Homo sapiens Mdm4, transformed 3T3 cell double minute 1, p53 binding protein (mouse) (MDM1), transcript variant 2, mRNA.		MDM1	1740082	Homo sapiens	RefSeq	ILMN_2846	NM_020128.1	NM_020128.1		56890	9910417	NM_020128.1	NP_064513.1	1740082	A	1724	TGTTTGGAAGACTTCTAAAGAAACTGCTCCAGCTTTTGCAGCCAATCAGG	-	67005486-67005535	12q15b	A membrane-bounded organelle of eukaryotic cells in which chromosomes are housed and replicated. In most cells, the nucleus contains all of the cell's chromosomes except the organellar chromosomes, and is the site of RNA synthesis and processing. In some species, or in specialized cell types, RNA metabolism or DNA replication may be absent [goid 5634] [evidence IEA]
ILMN_1806023	JUN	65.1026	65.1026	0	0	147.861	147.861	0	18.6939	2.2712	NM_002228.3	JUN	1	Homo sapiens jun oncogene (JUN), mRNA.	AP1; c-Jun	JUN	6510367	Homo sapiens	RefSeq	ILMN_7746	NM_002228.3	NM_002228.3		3725	44890066	NM_002228.3	NP_002219.1	6510367	S	2486	GGGAGGTTTGTGAGAGCGAGGCTGAGCCTACAGATGAACTCTTTCTGGCC	-	59247250-59247299	1p32.1f	A chromosome found in the nucleus of a eukaryotic cell [goid 228] [pmid 10918580] [evidence TAS]; A membrane-bounded organelle of eukaryotic cells in which chromosomes are housed and replicated. In most cells, the nucleus contains all of the cell's chromosomes except the organellar chromosomes, and is the site of RNA synthesis and processing. In some species, or in specialized cell types, RNA met…	Any process that modulates the frequency, rate or extent of DNA-dependent transcription [goid 6355] [evidence IEA]; Any process that is carried out at the cellular level, but not necessarily restricted to a single cell. For example, cell communication occurs among more than one cell, but occurs at the cellular level [goid 9987] [evidence IEA]; Any process that stops, prevents or decreases the rat…	The function of binding to a specific DNA sequence in order to modulate transcription. The transcription factor may or may not also interact selectively with a protein or macromolecular complex [goid 3700] [pmid 2825349] [evidence TAS]; The function of binding to a specific DNA sequence in order to modulate transcription. The transcription factor may or may not also interact selectively with a pr…	AP1; c-Jun
ILMN_2166716	VCX-C	32.8788	32.8788	0.00779221	0	111.551	111.551	0	18.8578	3.3928	NM_001001888.1	VCX-C	X	Homo sapiens variably charged X-C (VCX-C), mRNA.	MGC119815	VCX-C	5570181	Homo sapiens	RefSeq	ILMN_172740	NM_001001888.1	NM_001001888.1		425054	49619240	NM_001001888.1	NP_001001888.1	5570181	S	874	GGTGGAGGAACCACTGAGTCAGGAGAGCGAGATGGAAGAACCACTGAGTC	+	8394340-8394389	Xp22.31b				MGC119815
ILMN_1697864	CXorf38	96.4968	96.4968	0	0	197.107	197.107	0	19.0496	2.04263	NM_144970.1	CXORF38	X	Homo sapiens chromosome X open reading frame 38 (CXorf38), mRNA.	MGC39350	CXORF38	5090491	Homo sapiens	RefSeq	ILMN_24514	NM_144970.1	NM_144970.1		159013	21450662	NM_144970.1	NP_659407.1	5090491	S	926	ACAGGAACCTGGGAGACAAACACCTGACAGGAAGGCCTGAGGTTGCCCGT	-	40489405-40489414:40489866-40489866:40489867-40489905	Xp11.4c-p11.4b				MGC39350
ILMN_3243616	LOC100127888	99.8137	99.8137	0	0	213.281	213.281	0	19.3791	2.13679	NR_024470.1	LOC100127888	20	Homo sapiens hypothetical protein LOC100127888 (LOC100127888), non-coding RNA.		LOC100127888	990113	Homo sapiens	RefSeq	ILMN_371131	NR_024470.1	NR_024470.1		100127888	213417942	NR_024470.1		990113	S	1188	TCTGAAGAATCAGGAACAGACGGTGCAGCCCTAGTTAGCCTCTGAGCCCC	-	61294564-61294613	20q13.33d
ILMN_3307673	CRHR2	-3.95654	1	0.602597	0	75.3485	75.3485	0	19.9254	75.3485	NM_001883.3	CRHR2	7	Homo sapiens corticotropin releasing hormone receptor 2 (CRHR2), mRNA.	CRFR2	CRHR2	1470228	Homo sapiens	RefSeq	ILMN_29536	NM_001883.3	NM_001883.3		1395	156523258	NM_001883.3	NP_001874.2	1470228	S	1606	AGGAAAGAGGGGGTGCGGCAGCCAAGGGGGACTGCAAGGGACAGGGATGA	-	30692900-30692949	7p15.1b	The membrane surrounding a cell that separates the cell from its external environment. It consists of a phospholipid bilayer and associated proteins [goid 5886] [pmid 8536644] [evidence TAS]; Penetrating at least one phospholipid bilayer of a plasma membrane. May also refer to the state of being buried in the bilayer with no exposure outside the bilayer [goid 5887] [pmid 8536644] [evidence TAS]	The cascade of processes by which a signal interacts with a receptor, causing a change in the level or activity of a second messenger or other downstream target, and ultimately effecting a change in the functioning of the cell [goid 7165] [evidence IEA]; The series of molecular signals generated as a consequence of a G-protein coupled receptor binding to its physiological ligand [goid 7186] [evid…	Combining with an extracellular or intracellular messenger to initiate a change in cell activity [goid 4872] [evidence IEA]; A receptor that binds an extracellular ligand and transmits the signal to a heterotrimeric G-protein complex. These receptors are characteristically seven-transmembrane receptors and are made up of hetero- or homodimers [goid 4930] [evidence IEA]; The action characteristic …	CRFR2
ILMN_1800540	CD55	30.36	30.36	0.0116883	0	107.1	107.1	0	19.9532	3.52769	NM_000574.2	CD55	1	Homo sapiens CD55 molecule, decay accelerating factor for complement (Cromer blood group) (CD55), mRNA.	CR; TC; DAF	CD55	830274	Homo sapiens	RefSeq	ILMN_18297	NM_000574.2	NM_000574.2		1604	40788009	NM_000574.2	NP_000565.1	830274	S	1916	GGTAAAACATGCTGGTGAACCAGGGGTGTTGATGGTGATAAGGGAGGAAT	+	205600102-205600151	1q32.2a	That fraction of cells, prepared by disruptive biochemical methods, that is soluble in water [goid 5625] [pmid 2433596] [evidence TAS]; The membrane surrounding a cell that separates the cell from its external environment. It consists of a phospholipid bilayer and associated proteins [goid 5886] [evidence IEA]; Penetrating at least one phospholipid bilayer of a plasma membrane. May also refer to …	Any process involved in the activation of any of the steps of the classical pathway of the complement cascade which allows for the direct killing of microbes, the disposal of immune complexes, and the regulation of other immune processes [goid 6958] [evidence IEA]; Any process that increases the concentration of calcium ions in the cytosol [goid 7204] [pmid 8223854] [evidence IDA]; Innate immune …		CR; TC; DAF
ILMN_1756417	ANKRD37	47.714	47.714	0.0012987	0	133.665	133.665	0	21.9447	2.80137	NM_181726.1	ANKRD37	4	Homo sapiens ankyrin repeat domain 37 (ANKRD37), mRNA.	Lrp2bp; MGC111507	ANKRD37	240682	Homo sapiens	RefSeq	ILMN_2423	NM_181726.2	NM_181726.2		353322	142371740	NM_181726.2	NP_859077.1	240682	S	461	GGAAGCCTGGAGTGCCTAAGCCTGCTTGTAGCCAGTGATGCCCAAATTGA	+	186320133-186320182	4q35.1f	A membrane-bounded organelle of eukaryotic cells in which chromosomes are housed and replicated. In most cells, the nucleus contains all of the cell's chromosomes except the organellar chromosomes, and is the site of RNA synthesis and processing. In some species, or in specialized cell types, RNA metabolism or DNA replication may be absent [goid 5634] [evidence IEA]; All of the contents of a cell…			Lrp2bp; MGC111507
ILMN_1676385	PAK2	99.9741	99.9741	0	0	200.483	200.483	0	22.0572	2.00535	NM_002577.3	PAK2		PREDICTED: Homo sapiens p21 (CDKN1A)-activated kinase 2 (PAK2), mRNA.		PAK2	6220403	Homo sapiens	RefSeq	ILMN_183958	XM_001126110.1	XM_001126110.1		5062	113415423	XM_001126110.1	XP_001126110.1	6220403	A	771	TGATGAAGAGACTGCTCCTCCCGTTATTGCCCCGCGACCGGATCATACGA			3q29g	A membrane-bounded organelle of eukaryotic cells in which chromosomes are housed and replicated. In most cells, the nucleus contains all of the cell's chromosomes except the organellar chromosomes, and is the site of RNA synthesis and processing. In some species, or in specialized cell types, RNA metabolism or DNA replication may be absent [goid 5634] [evidence IEA]; All of the contents of a cell…	Any process that modulates the frequency, rate or extent of cell growth [goid 1558] [evidence IEA]; Any process that stops, prevents or reduces the frequency, rate or extent of protein kinase activity [goid 6469] [pmid 10748018] [evidence TAS]; A form of programmed cell death induced by external or internal signals that trigger the activity of proteolytic caspases, whose actions dismantle the cel…	Interacting selectively with a nucleotide, any compound consisting of a nucleoside that is esterified with (ortho)phosphate or an oligophosphate at any hydroxyl group on the ribose or deoxyribose moiety [goid 166] [evidence IEA]; Catalysis of the reaction: ATP + a protein serine/threonine = ADP + protein serine/threonine phosphate [goid 4674] [pmid 11805089] [evidence IDA]; Interacting selectivel…	PAK65; PAKgamma
ILMN_1687757	AKR1C4	29.4601	29.4601	0.0142857	0	107.456	107.456	0	22.1233	3.64751	XM_940680.1	AKR1C4	10	Homo sapiens aldo-keto reductase family 1, member C4 (chlordecone reductase; 3-alpha hydroxysteroid dehydrogenase, type I; dihydrodiol dehydrogenase 4) (AKR1C4), mRNA.	CDR; CHDR; C11; 3-alpha-HSD; MGC22581; HAKRA; DD4	AKR1C4	3120598	Homo sapiens	RefSeq	ILMN_22268	NM_001818.2	NM_001818.2		1109	24497584	NM_001818.2	NP_001809.2	3120598	I	193	TTATACAATAATGAGGAGCAGGTTGGACTGGCCATCCGAAGCAAGATTGC	+	5232219-5232268	10p15.1c	All of the contents of a cell excluding the plasma membrane and nucleus, but including other subcellular structures [goid 5737] [pmid 2187532] [evidence TAS]; That part of the cytoplasm that does not contain membranous or particulate subcellular components [goid 5829] [pmid 11158055] [evidence EXP]	The chemical reactions and pathways involving androgens, C19 steroid hormones that can stimulate the development of male sexual characteristics [goid 8209] [pmid 7650035] [evidence TAS]; The directed movement of bile acid and bile salts into, out of, within or between cells [goid 15721] [pmid 8172617] [evidence TAS]; The process of removal or addition of one or more electrons with or without the …	Catalysis of the NADPH-dependent reduction of carbonyl compounds [goid 4033] [pmid 11158055] [evidence EXP]; Catalysis of the NADPH-dependent reduction of carbonyl compounds [goid 4033] [pmid 7650035] [evidence TAS]; Any molecular entity that serves as an electron acceptor and electron donor in an electron transport system [goid 9055] [pmid 8172617] [evidence TAS]; Catalysis of the transfer of bi…
ILMN_1691876	FAM19A2	58.64	58.64	0	0	152.232	152.232	0	24.1462	2.59603	NM_178539.3	FAM19A2	12	Homo sapiens family with sequence similarity 19 (chemokine (C-C motif)-like), member A2 (FAM19A2), mRNA.	DKFZp781P0552; TAFA-2; MGC42403; DKFZp761E1217; TAFA2	FAM19A2	3520114	Homo sapiens	RefSeq	ILMN_180412	NM_178539.3	NM_178539.3		338811	52486623	NM_178539.3	NP_848634.1	3520114	S	2271	GCTGTATCCCAAGTGCACTGTCCTTCTGTCCTGGATGTGTTCCTGGGTCC	-	62103775-62103824	12q14.1d	All of the contents of a cell excluding the plasma membrane and nucleus, but including other subcellular structures [goid 5737] [evidence IEA]			DKFZp781P0552; TAFA-2; MGC42403; DKFZp761E1217; TAFA2
ILMN_2083946	TGFA	314.128	314.128	0	0	646.122	646.122	0	27.7635	2.05687	NM_003236.1	TGFA	2	Homo sapiens transforming growth factor, alpha (TGFA), mRNA.	TFGA	TGFA	360377	Homo sapiens	RefSeq	ILMN_173924	NM_003236.1	NM_003236.1		7039	4507460	NM_003236.1	NP_003227.1	360377	S	3663	CCTGTTCTCTCTAGCCATTGATTTACCAGGCTTTCTGAAAGATCTAGTGG	-	70528300-70528349	2p13.3c	The space external to the outermost structure of a cell. For cells without external protective or external encapsulating structures this refers to space outside of the plasma membrane. This term covers the host cell environment outside an intracellular parasite [goid 5576] [evidence IEA]; The membrane surrounding a cell that separates the cell from its external environment. It consists of a phosp…	The initiation of the activity of the inactive enzyme MAP kinase by phosphorylation by a MAPKK [goid 187] [pmid 11278323] [evidence IDA]; Blood vessel formation when new vessels emerge from the proliferation of pre-existing blood vessels [goid 1525] [evidence IEA]; The multiplication or reproduction of cells, resulting in the expansion of a cell population [goid 8283] [pmid 10861448] [evidence TA…	Interacting selectively with a glycoprotein, a protein that contains covalently bound glycose (monosaccharide) residues. These also include proteoglycans [goid 1948] [evidence IEA]; Catalysis of the concomitant phosphorylation of threonine (T) and tyrosine (Y) residues in a Thr-Glu-Tyr (TEY) thiolester sequence in MAP kinases. It is a dual-specificity mitogen-activated protein kinase kinase and r…	TFGA
ILMN_2412336	AKR1C2	176.424	176.424	0	0	383.904	383.904	0	28.3827	2.17604	NM_001354.4	AKR1C2	10	Homo sapiens aldo-keto reductase family 1, member C2 (dihydrodiol dehydrogenase 2; bile acid binding protein; 3-alpha hydroxysteroid dehydrogenase, type III) (AKR1C2), transcript variant 1, mRNA. XM_943424 XM_943425 XM_943427	BABP; HBAB; AKR1C-pseudo; DD; HAKRD; DD2; MCDR2; DDH2	AKR1C2	5340129	Homo sapiens	RefSeq	ILMN_13963	NM_001354.4	NM_001354.4		1646	45446741	NM_001354.4	NP_001345.1	5340129	A	1475	CCTGCTTGGCGACTTCAGTAAGCTACAGCTAAGCCCATCGGCCGGAAAAG	-	5036139-5036188	10p15.1c	All of the contents of a cell excluding the plasma membrane and nucleus, but including other subcellular structures [goid 5737] [evidence IEA]	The chemical reactions and pathways involving lipids, compounds soluble in an organic solvent but not, or sparingly, in an aqueous solvent. Includes fatty acids; neutral fats, other fatty-acid esters, and soaps; long-chain (fatty) alcohols and waxes; sphingoids and other long-chain bases; glycolipids, phospholipids and sphingolipids; and carotenes, polyprenols, sterols, terpenes and other isopren…	Catalysis of an oxidation-reduction (redox) reaction, a reversible chemical reaction in which the oxidation state of an atom or atoms within a molecule is altered. One substrate acts as a hydrogen or electron donor and becomes oxidized, while the other acts as hydrogen or electron acceptor and becomes reduced [goid 16491] [evidence IEA]; Interacting selectively with bile acids, any of a group of …	BABP; HBAB; AKR1C-pseudo; DD; HAKRD; DD2; MCDR2; DDH2
ILMN_1701461	TIMP3	595.87	595.87	0	0	1458.03	1458.03	0	28.6264	2.44689	NM_000362.4	TIMP3	22	Homo sapiens TIMP metallopeptidase inhibitor 3 (TIMP3), mRNA.	HSMRK222; K222; K222TA2; SFD	TIMP3	2030577	Homo sapiens	RefSeq	ILMN_29313	NM_000362.4	NM_000362.4		7078	75905820	NM_000362.4	NP_000353.1	2030577	S	4826	CCCCTCGTTCCAGACCTGCCTCATGGTGGCAACATGGTTCTTGAACAATT	+	31588368-31588417	22q12.3a	The space external to the outermost structure of a cell. For cells without external protective or external encapsulating structures this refers to space outside of the plasma membrane. This term covers the host cell environment outside an intracellular parasite [goid 5576] [evidence IEA]; A layer consisting mainly of proteins (especially collagen) and glycosaminoglycans (mostly as proteoglycans) …	The series of molecular signals generated as a consequence of a transmembrane receptor tyrosine kinase binding to its physiological ligand [goid 7169] [pmid 15609325] [evidence NAS]; The series of events required for an organism to receive a visual stimulus, convert it to a molecular signal, and recognize and characterize the signal. Visual stimuli are detected in the form of photons and are proc…	Interacting selectively with any protein or protein complex (a complex of two or more proteins that may include other nonprotein molecules) [goid 5515] [evidence IEA]; Stops, prevents or reduces the activity of metalloendopeptidases, enzymes that catalyze the hydrolysis of nonterminal peptide bonds in a polypeptide chain and contain a chelated metal ion at their active sites which is essential to…	HSMRK222; K222; K222TA2; SFD
ILMN_1659990	C7orf68	101.422	101.422	0	0	292.771	292.771	0	32.971	2.88665	NM_013332.1	C7ORF68	7	Homo sapiens chromosome 7 open reading frame 68 (C7orf68), transcript variant 1, mRNA.	FLJ21076; MGC138388	C7ORF68	7320441	Homo sapiens	RefSeq	ILMN_8723	NM_013332.3	NM_013332.3		29923	149192860	NM_013332.3	NP_037464.1	7320441	S	1277	GTCGTTCCTCCAACATAGTGTGTATTGGTCTGAAGGGGGTGGTGGGATGC	+	127885573-127885622	7q32.1a				FLJ21076; MGC138388
ILMN_1739576	CYB5R2	129.974	129.974	0	0	308.57	308.57	0	33.592	2.37409	NM_016229.2	CYB5R2	11	Homo sapiens cytochrome b5 reductase 2 (CYB5R2), mRNA.	B5R.2	CYB5R2	2940050	Homo sapiens	RefSeq	ILMN_19891	NM_016229.3	NM_016229.3		51700	96975099	NM_016229.3	NP_057313.2	2940050	A	1205	TTGGGTGTGGGCCTAACAAAAAGGGCTCAAGGGGCTGGAGACTGGCTGCT	-	7686419-7686468	11p15.4b	That fraction of cells, prepared by disruptive biochemical methods, that is soluble in water [goid 5625] [pmid 10611283] [evidence NAS]; Double layer of lipid molecules that encloses all cells, and, in eukaryotes, many organelles; may be a single or double lipid bilayer; also includes associated proteins [goid 16020] [pmid 10611283] [evidence IDA]	The chemical reactions and pathways resulting in the formation of sterols, steroids with one or more hydroxyl groups and a hydrocarbon side-chain in the molecule [goid 16126] [evidence IEA]; The process of removal or addition of one or more electrons with or without the concomitant removal or addition of a proton or protons [goid 55114] [pmid 10611283] [evidence IDA]	Catalysis of the reaction: NADH + H+ + 2 ferricytochrome b(5) = NAD+ + 2 ferrocytochrome b(5) [goid 4128] [pmid 10611283] [evidence IDA]; Any molecular entity that serves as an electron acceptor and electron donor in an electron transport system [goid 9055] [evidence IEA]; Catalysis of an oxidation-reduction (redox) reaction, a reversible chemical reaction in which the oxidation state of an atom …	B5R.2
ILMN_2396875	IGFBP3	107.988	107.988	0	0	272.493	272.493	0	35.2344	2.52336	NM_001013398.1	IGFBP3	7	Homo sapiens insulin-like growth factor binding protein 3 (IGFBP3), transcript variant 1, mRNA.	BP-53; IBP3	IGFBP3	6840372	Homo sapiens	RefSeq	ILMN_179464	NM_001013398.1	NM_001013398.1		3486	62243247	NM_001013398.1	NP_001013416.1	6840372	A	2283	CGGAGGCCAAACCCAAGAAGGTCTGGCAAAGTCAGGCTCAGGGAGACTCT	-	45991471-45991520	7p13b	The space external to the outermost structure of a cell. For cells without external protective or external encapsulating structures this refers to space outside of the plasma membrane. This term covers the host cell environment outside an intracellular parasite [goid 5576] [pmid 14718574] [evidence NAS]; A membrane-bounded organelle of eukaryotic cells in which chromosomes are housed and replicat…	Any process that modulates the frequency, rate or extent of cell growth [goid 1558] [evidence IEA]; Any process that stops, prevents or decreases the rate of addition of phosphate groups to amino acids within a protein [goid 1933] [pmid 17591901] [evidence IDA]; Any process that stops, prevents or reduces the frequency, rate or extent of signal transduction [goid 9968] [pmid 11940579] [evidence N…	Increases the activity of a phosphatase, an enzyme which catalyzes of the removal of a phosphate group from a tyrosyl phenolic group of a protein [goid 8160] [pmid 11940579] [evidence IDA]; Interacting selectively with insulin-like growth factor I [goid 31994] [pmid 10766744] [evidence IPI]; Interacting selectively with any metal ion [goid 46872] [pmid 14576163] [evidence NAS]	BP-53; IBP3
ILMN_1735584	ST8SIA5	63.3096	63.3096	0	0	220.25	220.25	0	35.5958	3.47894	NM_013305.3	ST8SIA5	18	Homo sapiens ST8 alpha-N-acetyl-neuraminide alpha-2,8-sialyltransferase 5 (ST8SIA5), mRNA.	SIAT8E; MGC119671; ST8Sia V; MGC119670	ST8SIA5	6980678	Homo sapiens	RefSeq	ILMN_177962	NM_013305.4	NM_013305.4		29906	93141219	NM_013305.4	NP_037437.2	6980678	S	2388	CCACATCCTTTCAGACACATCCTCGGACACACATGCGGTCTTGGTGCCCC	-	44259266-44259315	18q21.1b	The lipid bilayer surrounding any of the compartments of the Golgi apparatus [goid 139] [evidence IEA]; A compound membranous cytoplasmic organelle of eukaryotic cells, consisting of flattened, ribosome-free vesicles arranged in a more or less regular stack. The Golgi apparatus differs from the endoplasmic reticulum in often having slightly thicker membranes, appearing in sections as a characteri…	The chemical reactions and pathways involving carbohydrates, any of a group of organic compounds based of the general formula Cx(H2O)y. Includes the formation of carbohydrate derivatives by the addition of a carbohydrate residue to another molecule [goid 5975] [pmid 9199191] [evidence TAS]; The addition of a sugar unit to a protein amino acid, e.g. the addition of glycan chains to proteins [goid …	Catalysis of the reaction: CMP-N-acetylneuraminate + alpha-N-acetylneuraminyl-2,3-beta-D-galactosyl-R = CMP + alpha-N-acetylneuraminyl-2,8-alpha-N-acetylneuraminyl-2,3-beta-D-galactosyl-R [goid 3828] [evidence IEA]; Catalysis of the reaction: CMP-N-acetylneuraminate + alpha-N-acetylneuraminyl-2,3-beta-D-galactosyl-R = CMP + alpha-N-acetylneuraminyl-2,8-alpha-N-acetylneuraminyl-2,3-beta-D-galactos…	SIAT8E; MGC119671; MGC119670; ST8Sia V
ILMN_1809931	NDRG1	358.505	358.505	0	0	871.303	871.303	0	40.2299	2.43038	NM_006096.2	NDRG1	8	Homo sapiens N-myc downstream regulated gene 1 (NDRG1), mRNA.	CMT4D; GC4; RTP; RIT42; PROXY1; NMSL; NDR1; TDD5; TARG1; CAP43; HMSNL; DRG1	NDRG1	1230070	Homo sapiens	RefSeq	ILMN_24220	NM_006096.2	NM_006096.2		10397	37655182	NM_006096.2	NP_006087.2	1230070	S	2882	CTTCCCTGGCCTTGAGTAGAAAAGTCGGGGATCGGGGCAAGAGAGGCTGA	-	134318696-134318745	8q24.22c	A membrane-bounded organelle of eukaryotic cells in which chromosomes are housed and replicated. In most cells, the nucleus contains all of the cell's chromosomes except the organellar chromosomes, and is the site of RNA synthesis and processing. In some species, or in specialized cell types, RNA metabolism or DNA replication may be absent [goid 5634] [evidence IEA]; All of the contents of a cell…	A change in state or activity of a cell or an organism (in terms of movement, secretion, enzyme production, gene expression, etc.) as a result of a metal ion stimulus [goid 10038] [pmid 9605764] [evidence TAS]; The change in morphology and behavior of a mast cell resulting from exposure to a cytokine, chemokine, soluble factor, or to (at least in mammals) an antigen which the mast cell has specif…	Interacting selectively with any protein or protein complex (a complex of two or more proteins that may include other nonprotein molecules) [goid 5515] [pmid 17220478] [evidence IPI]; Interacting selectizely with phosphopantetheine, the vitamin pantetheine 4'-(dihydrogen phosphate) [goid 31177] [evidence IEA]	CMT4D; GC4; RTP; RIT42; PROXY1; NMSL; NDR1; TDD5; TARG1; CAP43; HMSNL; DRG1
ILMN_1697448	TXNIP	604.353	604.353	0	0	1304.29	1304.29	0	42.671	2.15815	NM_006472.1	TXNIP	1	Homo sapiens thioredoxin interacting protein (TXNIP), mRNA.	EST01027; VDUP1; THIF; HHCPA78	TXNIP	1240440	Homo sapiens	RefSeq	ILMN_9057	NM_006472.2	NM_006472.2		10628	142352859	NM_006472.2	NP_006463.2	1240440	S	2581	CAGCCATAGCACTTTGTTCACTGTCCTGTGTCAGAGCACTGAGCTCCACC	+	144153759-144153808	1q21.1b	All of the contents of a cell excluding the plasma membrane and nucleus, but including other subcellular structures [goid 5737] [pmid 14632196] [evidence IDA]; All of the contents of a cell excluding the plasma membrane and nucleus, but including other subcellular structures [goid 5737] [evidence IEA]	The synthesis of either RNA on a template of DNA or DNA on a template of RNA [goid 6350] [evidence IEA]; Any process that modulates the frequency, rate or extent of DNA-dependent transcription [goid 6355] [evidence IEA]; A change in state or activity of a cell or an organism (in terms of movement, secretion, enzyme production, gene expression, etc.) as a result of oxidative stress, a state often …	Stops, prevents or reduces the activity of an enzyme [goid 4857] [evidence IEA]; Interacting selectively with any protein or protein complex (a complex of two or more proteins that may include other nonprotein molecules) [goid 5515] [pmid 14632196] [evidence IPI]; Stops, prevents or reduces the activity of an enzyme [goid 4857] [evidence IEA]; Interacting selectively with any protein or protein c…	EST01027; VDUP1; THIF; HHCPA78
ILMN_1746085	IGFBP3	200.303	200.303	0	0	627.124	627.124	0	47.3095	3.13089	NM_001013398.1	IGFBP3	7	Homo sapiens insulin-like growth factor binding protein 3 (IGFBP3), transcript variant 2, mRNA.	IBP3; BP-53	IGFBP3	6590132	Homo sapiens	RefSeq	ILMN_28010	NM_000598.4	NM_000598.4		3486	62243067	NM_000598.4	NP_000589.2	6590132	A	2205	GATACAACTGTGGCCATGACTGAGGAAAGGAGCTCACGCCCAGAGACTGG	-	45952202-45952251	7p13b	The space external to the outermost structure of a cell. For cells without external protective or external encapsulating structures this refers to space outside of the plasma membrane. This term covers the host cell environment outside an intracellular parasite [goid 5576] [pmid 14718574] [evidence NAS]; A membrane-bounded organelle of eukaryotic cells in which chromosomes are housed and replicat…	Any process that modulates the frequency, rate or extent of cell growth [goid 1558] [evidence IEA]; Any process that stops, prevents or decreases the rate of addition of phosphate groups to amino acids within a protein [goid 1933] [pmid 17591901] [evidence IDA]; Any process that stops, prevents or reduces the frequency, rate or extent of signal transduction [goid 9968] [pmid 11940579] [evidence N…	Increases the activity of a phosphatase, an enzyme which catalyzes of the removal of a phosphate group from a tyrosyl phenolic group of a protein [goid 8160] [pmid 11940579] [evidence IDA]; Interacting selectively with insulin-like growth factor I [goid 31994] [pmid 10766744] [evidence IPI]; Interacting selectively with any metal ion [goid 46872] [pmid 14576163] [evidence NAS]	BP-53; IBP3
ILMN_1792455	TMEM158	344.064	344.064	0	0	935.011	935.011	0	50.0857	2.71755	NM_015444.1	TMEM158	3	Homo sapiens transmembrane protein 158 (TMEM158), mRNA.	BBP; DKFZp586E1621; RIS1; p40BBP	TMEM158	3130220	Homo sapiens	RefSeq	ILMN_13668	NM_015444.2	NM_015444.2		25907	116805333	NM_015444.2	NP_056259.2	3130220	S	1758	GAACCTTTTCCAAGTTGATCTATCCAGTGACGTGGCCTGGTGGGCGTTTC	-	45266007-45266056	3p21.31k	Double layer of lipid molecules that encloses all cells, and, in eukaryotes, many organelles; may be a single or double lipid bilayer; also includes associated proteins [goid 16020] [evidence IEA]; Penetrating at least one phospholipid bilayer of a membrane. May also refer to the state of being buried in the bilayer with no exposure outside the bilayer. When used to describe a protein, indicates …			DKFZp586E1621; p40BBP
ILMN_1745282	RAGE	435.641	435.641	0	0	1286.48	1286.48	0	57.2394	2.95308	NM_014226.1	RAGE	14	Homo sapiens renal tumor antigen (RAGE), mRNA.	MOK; RAGE1	RAGE	1470348	Homo sapiens	RefSeq	ILMN_5109	NM_014226.1	NM_014226.1		5891	7657497	NM_014226.1	NP_055041.1	1470348	S	1782	CGAGCAGGCATTTCTGTGATGTGTTGGGCGTGGTTGGAAGGTGGGTTCTG	-	102695280-102695329	14q32.31c	All of the contents of a cell excluding the plasma membrane and nucleus, but including other subcellular structures [goid 5737] [pmid 10421840] [evidence TAS]; Double layer of lipid molecules that encloses all cells, and, in eukaryotes, many organelles; may be a single or double lipid bilayer; also includes associated proteins [goid 16020] [evidence IEA]; Penetrating at least one phospholipid bil…	The process of introducing a phosphate group on to a protein [goid 6468] [pmid 10421840] [evidence TAS]; The cascade of processes by which a signal interacts with a receptor, causing a change in the level or activity of a second messenger or other downstream target, and ultimately effecting a change in the functioning of the cell [goid 7165] [pmid 10421840] [evidence TAS]	Interacting selectively with a nucleotide, any compound consisting of a nucleoside that is esterified with (ortho)phosphate or an oligophosphate at any hydroxyl group on the ribose or deoxyribose moiety [goid 166] [evidence IEA]; Catalysis of the reaction: ATP + a protein = ADP + a phosphoprotein; dependent on the binding of a regulatory cyclin subunit and full activity requires stimulatory phosp…	MOK; RAGE1
ILMN_1700081	FST	933.804	933.804	0	0	2524.5	2524.5	0	59.1666	2.70346	NM_013409.1	FST	5	Homo sapiens follistatin (FST), transcript variant FST344, mRNA.	FS	FST	6020286	Homo sapiens	RefSeq	ILMN_11736	NM_013409.1	NM_013409.1		10468	7242221	NM_013409.1	NP_037541.1	6020286	A	817	AGAGGCCGGTGTTCCCTCTGTGATGAGCTGTGCCCTGACAGTAAGTCGGA	+	52780895-52780944	5q11.2c	The space external to the outermost structure of a cell. For cells without external protective or external encapsulating structures this refers to space outside of the plasma membrane. This term covers the host cell environment outside an intracellular parasite [goid 5576] [evidence NAS]	Any process that stops, prevents or reduces the frequency, rate or extent of transcription from an RNA polymerase II promoter [goid 122] [pmid 12702211] [evidence IDA]; The generation and maintenance of gametes. A gamete is a haploid reproductive cell [goid 7276] [evidence IEA]; Any developmental process that results in the creation of defined areas or spaces within an organism to which cells res…	Interacting selectively with any protein or protein complex (a complex of two or more proteins that may include other nonprotein molecules) [goid 5515] [pmid 12697670] [evidence IPI]; Interacting selectively with any protein or protein complex (a complex of two or more proteins that may include other nonprotein molecules) [goid 5515] [pmid 16198295] [evidence IPI]; Acts to negatively regulate the…	FS
ILMN_1707727	ANGPTL4	20.1896	20.1896	0.0714286	0	194.195	194.195	0	61.9574	9.61855	NM_139314.1	ANGPTL4	19	Homo sapiens angiopoietin-like 4 (ANGPTL4), transcript variant 1, mRNA.	HFARP; ANGPTL2; PGAR; NL2; pp1158; PPARG; ARP4; FIAF	ANGPTL4	4610433	Homo sapiens	RefSeq	ILMN_20440	NM_139314.1	NM_139314.1		51129	21536397	NM_139314.1	NP_647475.1	4610433	A	1828	GGGACACAAGCAGGCGCCAATGGTATCTGGGCGGAGCTCACAGAGTTCTT	+	8345182-8345231	19p13.2d	The space external to the outermost structure of a cell. For cells without external protective or external encapsulating structures this refers to space outside of the plasma membrane. This term covers the host cell environment outside an intracellular parasite [goid 5576] [pmid 10698685] [evidence IDA]; A layer consisting mainly of proteins (especially collagen) and glycosaminoglycans (mostly as…	A change in state or activity of a cell or an organism (in terms of movement, secretion, enzyme production, gene expression, etc.) as a result of a stimulus indicating lowered oxygen tension. Hypoxia, defined as a decline in O2 levels below normoxic levels of 20.8 - 20.95%, results in metabolic adaptation at both the cellular and organismal level [goid 1666] [pmid 12707035] [evidence NAS]; The ca…	Stops, prevents or reduces the activity of an enzyme [goid 4857] [evidence ISS]; Interacting selectively with one or more specific sites on a receptor molecule, a macromolecule that undergoes combination with a hormone, neurotransmitter, drug or intracellular messenger to initiate a change in cell function [goid 5102] [evidence IEA]; Interacting selectively with one or more specific sites on a re…	HFARP; ANGPTL2; PGAR; NL2; pp1158; PPARG; ARP4; FIAF

## Sheet: Cathepsin
PROBE_ID	SYMBOL	C.AVG_Signal	C.AVG_Signal2	C.Detection Pval	C.DiffScore	1.AVG_Signal	1.AVG_Signal2	1.Detection Pval	1.DiffScore	1vsC fc	SEARCH_KEY	ILMN_GENE	CHROMOSOME	DEFINITION	SYNONYMS	TargetID	ProbeID	SPECIES	SOURCE	TRANSCRIPT	SOURCE_REFERENCE_ID	REFSEQ_ID	UNIGENE_ID	ENTREZ_GENE_ID	GI	ACCESSION	PROTEIN_PRODUCT	ARRAY_ADDRESS_ID	PROBE_TYPE	PROBE_START	PROBE_SEQUENCE	PROBE_CHR_ORIENTATION	PROBE_COORDINATES	CYTOBAND	ONTOLOGY_COMPONENT	ONTOLOGY_PROCESS	ONTOLOGY_FUNCTION	OBSOLETE_PROBE_ID
ILMN_1719286	CTSA	227.906	227.906	0	0	155.713	155.713	0	-10.658	0.683232	NM_000308.1	CTSA	20	Homo sapiens cathepsin A (CTSA), transcript variant 1, mRNA.	NGBE; PPCA; GSL; PPGB; GLB2	CTSA	6840246	Homo sapiens	RefSeq	ILMN_10174	NM_000308.2	NM_000308.2		1508	66346646	NM_001908.3	NP_001899.1	60121	A	3302	GTGCACTCCAGCCTCGGTGACAGCGCAAGGCTCCGTCTCAATAATTAAAA	-	11737873-11737922	8p23.1a	The living contents of a cell; the matter contained within (but not including) the plasma membrane, usually taken to exclude large vacuoles and masses of secretory or ingested material. In eukaryotes it includes the nucleus and cytoplasm [goid 5622] [pmid 1645961] [evidence TAS]; A semiautonomous, self replicating organelle that occurs in varying numbers, shapes, and sizes in the cytoplasm of vir…	The hydrolysis of a peptide bond or bonds within a protein [goid 6508] [pmid 3463996] [evidence TAS]; Any process that modulates the occurrence or rate of cell death by apoptosis [goid 42981] [pmid 16130169] [evidence TAS]; Any process that modulates the activity of an enzyme [goid 50790] [evidence IEA]	Catalysis of the hydrolysis of internal, alpha-peptide bonds in a polypeptide chain by a mechanism in which the sulfhydryl group of a cysteine residue at the active center acts as a nucleophile [goid 4197] [pmid 1645961] [evidence TAS]; Interacting selectively with any protein or protein complex (a complex of two or more proteins that may include other nonprotein molecules) [goid 5515] [pmid 1636…	CPSB; APPS
ILMN_2359742	CTSB	367.833	367.833	0	0	483.685	483.685	0	6.56057	1.31496	NM_001908.3	CTSB	8	Homo sapiens cathepsin B (CTSB), transcript variant 1, mRNA.	CPSB; APPS	CTSB	60121	Homo sapiens	RefSeq	ILMN_6129	NM_001908.3	NM_001908.3		1508	66346647	NM_147780.2	NP_680090.1	240309	A	3016	TCCACTGTCCTGCCAAGGTACACCTCAGTACTCCCCTTCCCAACTGAAGT	-	11738321-11738370	8p23.1a	The living contents of a cell; the matter contained within (but not including) the plasma membrane, usually taken to exclude large vacuoles and masses of secretory or ingested material. In eukaryotes it includes the nucleus and cytoplasm [goid 5622] [pmid 1645961] [evidence TAS]; A semiautonomous, self replicating organelle that occurs in varying numbers, shapes, and sizes in the cytoplasm of vir…	The hydrolysis of a peptide bond or bonds within a protein [goid 6508] [pmid 3463996] [evidence TAS]; Any process that modulates the occurrence or rate of cell death by apoptosis [goid 42981] [pmid 16130169] [evidence TAS]; Any process that modulates the activity of an enzyme [goid 50790] [evidence IEA]	Catalysis of the hydrolysis of internal, alpha-peptide bonds in a polypeptide chain by a mechanism in which the sulfhydryl group of a cysteine residue at the active center acts as a nucleophile [goid 4197] [pmid 1645961] [evidence TAS]; Interacting selectively with any protein or protein complex (a complex of two or more proteins that may include other nonprotein molecules) [goid 5515] [pmid 1636…	CPSB; APPS
ILMN_1696360	CTSB	218.703	218.703	0	0	184.841	184.841	0	-2.75794	0.845169	NM_001908.3	CTSB	8	Homo sapiens cathepsin B (CTSB), transcript variant 2, mRNA.	CPSB; APPS	CTSB	240309	Homo sapiens	RefSeq	ILMN_162932	NM_147780.2	NM_147780.2		1075	68509901	NM_148170.2	NP_680475.1	1510433	I	5672	CCTCTGGCATAAATGGGTTAATACCTAGGTGATGAGTTGATAGGTGCAGG	-	87694039-87694088	11q14.2b	A cytoplasmic, membrane-bounded organelle that is found in most animal cells and that contains a variety of hydrolases, most of which have their maximal activities in the pH range 5-6. The contained enzymes display latency if properly isolated. About 40 different lysosomal hydrolases are known and lysosomes have a great variety of morphologies and functions [goid 5764] [pmid 7665576] [evidence TA…	The hydrolysis of a peptide bond or bonds within a protein [goid 6508] [evidence IEA]; Any immune system process that functions in the calibrated response of an organism to a potential internal or invasive threat [goid 6955] [pmid 9092576] [evidence TAS]	Catalysis of the hydrolysis of peptide bonds in a polypeptide chain by a mechanism in which the sulfhydryl group of a cysteine residue at the active center acts as a nucleophile [goid 8234] [evidence IEA]; Catalysis of the hydrolysis of peptide bonds in a polypeptide chain by a mechanism in which the sulfhydryl group of a cysteine residue at the active center acts as a nucleophile [goid 8234] [ev…	JPD; DPP1; JP; HMS; CPPI; PALS; PLS; DPPI
ILMN_1689086	CTSC	8.49262	8.49262	0.253247	0	5.43927	5.43927	0.331169	-0.54605	0.64047	NM_148170.2	CTSC	11	Homo sapiens cathepsin C (CTSC), transcript variant 2, mRNA.	JPD; HMS; DPP1; CPPI; PALS; JP; PLS; DPPI	CTSC	1510433	Homo sapiens	RefSeq	ILMN_24962	NM_148170.2	NM_148170.2		1075	22538438	NM_001814.2	NP_001805.1	2640768	A	172	ACACACCTGCCAACTGCACCTATCTTGACCTGCTGGGCACCTGGGTCTTC	-	87710365-87710414	11q14.2b	A cytoplasmic, membrane-bounded organelle that is found in most animal cells and that contains a variety of hydrolases, most of which have their maximal activities in the pH range 5-6. The contained enzymes display latency if properly isolated. About 40 different lysosomal hydrolases are known and lysosomes have a great variety of morphologies and functions [goid 5764] [pmid 7665576] [evidence TA…	The hydrolysis of a peptide bond or bonds within a protein [goid 6508] [evidence IEA]; Any immune system process that functions in the calibrated response of an organism to a potential internal or invasive threat [goid 6955] [pmid 9092576] [evidence TAS]	Catalysis of the hydrolysis of peptide bonds in a polypeptide chain by a mechanism in which the sulfhydryl group of a cysteine residue at the active center acts as a nucleophile [goid 8234] [evidence IEA]; Catalysis of the hydrolysis of peptide bonds in a polypeptide chain by a mechanism in which the sulfhydryl group of a cysteine residue at the active center acts as a nucleophile [goid 8234] [ev…	JPD; DPP1; JP; HMS; CPPI; PALS; PLS; DPPI
ILMN_1792885	CTSC	731.401	731.401	0	0	911.807	911.807	0	6.40426	1.24666	NM_001814.2	CTSC	11	Homo sapiens cathepsin C (CTSC), transcript variant 1, mRNA.	JPD; DPP1; JP; HMS; CPPI; PALS; PLS; DPPI	CTSC	2640768	Homo sapiens	RefSeq	ILMN_14007	NM_001814.2	NM_001814.2		1075	22538438	NM_001814.2	NP_001805.1	3450138	I	1420	TCCGCAGAGGAACTGATGAGTGTGCAATTGAGAGCATAGCAGTGGCAGCC	-	87666842-87666891	11q14.2b	A cytoplasmic, membrane-bounded organelle that is found in most animal cells and that contains a variety of hydrolases, most of which have their maximal activities in the pH range 5-6. The contained enzymes display latency if properly isolated. About 40 different lysosomal hydrolases are known and lysosomes have a great variety of morphologies and functions [goid 5764] [pmid 7665576] [evidence TA…	The hydrolysis of a peptide bond or bonds within a protein [goid 6508] [evidence IEA]; Any immune system process that functions in the calibrated response of an organism to a potential internal or invasive threat [goid 6955] [pmid 9092576] [evidence TAS]	Catalysis of the hydrolysis of peptide bonds in a polypeptide chain by a mechanism in which the sulfhydryl group of a cysteine residue at the active center acts as a nucleophile [goid 8234] [evidence IEA]; Catalysis of the hydrolysis of peptide bonds in a polypeptide chain by a mechanism in which the sulfhydryl group of a cysteine residue at the active center acts as a nucleophile [goid 8234] [ev…	JPD; DPP1; JP; HMS; CPPI; PALS; PLS; DPPI
ILMN_2242463	CTSC	271.741	271.741	0	0	278.715	278.715	0	0.390349	1.02566	NM_001814.2	CTSC	11	Homo sapiens cathepsin C (CTSC), transcript variant 1, mRNA.	JPD; DPP1; JP; HMS; CPPI; PALS; PLS; DPPI	CTSC	3450138	Homo sapiens	RefSeq	ILMN_14007	NM_001814.2	NM_001814.2		1075	22538438	NM_001814.2	NP_001805.1	5270367	I	1345	CAGCCTCTGGGATGGATTACTGGATTGTTAAAAACAGCTGGGGCACCGGC	-	87666917-87666966	11q14.2b	A cytoplasmic, membrane-bounded organelle that is found in most animal cells and that contains a variety of hydrolases, most of which have their maximal activities in the pH range 5-6. The contained enzymes display latency if properly isolated. About 40 different lysosomal hydrolases are known and lysosomes have a great variety of morphologies and functions [goid 5764] [pmid 7665576] [evidence TA…	The hydrolysis of a peptide bond or bonds within a protein [goid 6508] [evidence IEA]; Any immune system process that functions in the calibrated response of an organism to a potential internal or invasive threat [goid 6955] [pmid 9092576] [evidence TAS]	Catalysis of the hydrolysis of peptide bonds in a polypeptide chain by a mechanism in which the sulfhydryl group of a cysteine residue at the active center acts as a nucleophile [goid 8234] [evidence IEA]; Catalysis of the hydrolysis of peptide bonds in a polypeptide chain by a mechanism in which the sulfhydryl group of a cysteine residue at the active center acts as a nucleophile [goid 8234] [ev…	JPD; DPP1; JP; HMS; CPPI; PALS; PLS; DPPI
ILMN_1696347	CTSC	661.296	661.296	0	0	640.504	640.504	0	-0.662036	0.968559	NM_001814.2	CTSC	11	Homo sapiens cathepsin C (CTSC), transcript variant 1, mRNA.	JPD; DPP1; JP; HMS; CPPI; PALS; PLS; DPPI	CTSC	5270367	Homo sapiens	RefSeq	ILMN_14007	NM_001814.2	NM_001814.2		1509	23110949	NM_001909.3	NP_001900.1	1110092	S	1571	CCTGTCTGTCTCTCCATCTGTTTGGTGGGGGTAGAGCTGATCCAGAGCAC	-	1774484-1774533	11p15.5b	The space external to the outermost structure of a cell. For cells without external protective or external encapsulating structures this refers to space outside of the plasma membrane. This term covers the host cell environment outside an intracellular parasite [goid 5576] [pmid 14718574] [evidence NAS]; A semiautonomous, self replicating organelle that occurs in varying numbers, shapes, and size…	The hydrolysis of a peptide bond or bonds within a protein [goid 6508] [evidence IEA]	Catalysis of the hydrolysis of internal, alpha-peptide bonds in a polypeptide chain by a mechanism in which a water molecule bound by the side chains of aspartic residues at the active center acts as a nucleophile [goid 4190] [pmid 3927292] [evidence TAS]; Catalysis of the hydrolysis of a peptide bond. A peptide bond is a covalent bond formed when the carbon atom from the carboxyl group of one am…	CLN10; MGC2311; CPSD
ILMN_1674038	CTSD	73.438	73.438	0	0	95.5352	95.5352	0	3.1256	1.3009	NM_001909.3	CTSD	11	Homo sapiens cathepsin D (CTSD), mRNA.	CLN10; MGC2311; CPSD	CTSD	1110092	Homo sapiens	RefSeq	ILMN_15639	NM_001909.3	NM_001909.3		1510	23110951	NM_148964.1	NP_683865.1	650445	A	1105	CAGTTTTACTCAGTCTTTGACCGTGGGAATAACCGTGTGGGACTGGCCCC	+	204497746-204497795	1q32.1h	A membrane-bounded organelle that carries materials newly ingested by endocytosis. It passes many of the materials to lysosomes for degradation [goid 5768] [evidence IEA]; A membrane-bounded organelle that carries materials newly ingested by endocytosis. It passes many of the materials to lysosomes for degradation [goid 5768] [pmid 7983070] [evidence IDA]	The hydrolysis of a peptide bond or bonds within a protein [goid 6508] [evidence IEA]; The whole of the physical, chemical, and biochemical processes carried out by multicellular organisms to break down ingested nutrients into components that may be easily absorbed and directed into metabolism [goid 7586] [pmid 2674141] [evidence TAS]; The process by which an antigen-presenting cell expresses a p…	Catalysis of the hydrolysis of internal, alpha-peptide bonds in a polypeptide chain by a mechanism in which a water molecule bound by the side chains of aspartic residues at the active center acts as a nucleophile [goid 4190] [pmid 7789521] [evidence IDA]; Catalysis of the hydrolysis of a peptide bond. A peptide bond is a covalent bond formed when the carbon atom from the carboxyl group of one am…	CATE
ILMN_2387224	CTSE	6.39907	6.39907	0.303896	0	39.0797	39.0797	0.00519481	8.20962	6.10709	NM_148964.1	CTSE	1	Homo sapiens cathepsin E (CTSE), transcript variant 2, mRNA.	CATE	CTSE	650445	Homo sapiens	RefSeq	ILMN_28743	NM_148964.1	NM_148964.1		1510	23110950	NM_001910.2	NP_001901.1	1770307	I	981	CTGGCCCTTCCGACAAGATTAAGCAGCTGCAAAACGCCATTGGGGCAGCC	+	204495419-204495468	1q32.1h	A membrane-bounded organelle that carries materials newly ingested by endocytosis. It passes many of the materials to lysosomes for degradation [goid 5768] [evidence IEA]; A membrane-bounded organelle that carries materials newly ingested by endocytosis. It passes many of the materials to lysosomes for degradation [goid 5768] [pmid 7983070] [evidence IDA]	The hydrolysis of a peptide bond or bonds within a protein [goid 6508] [evidence IEA]; The whole of the physical, chemical, and biochemical processes carried out by multicellular organisms to break down ingested nutrients into components that may be easily absorbed and directed into metabolism [goid 7586] [pmid 2674141] [evidence TAS]; The process by which an antigen-presenting cell expresses a p…	Catalysis of the hydrolysis of internal, alpha-peptide bonds in a polypeptide chain by a mechanism in which a water molecule bound by the side chains of aspartic residues at the active center acts as a nucleophile [goid 4190] [pmid 7789521] [evidence IDA]; Catalysis of the hydrolysis of a peptide bond. A peptide bond is a covalent bond formed when the carbon atom from the carboxyl group of one am…	CATE
ILMN_1693738	CTSE	9.82404	9.82404	0.220779	0	9.79271	9.79271	0.225974	-0.00494004	0.996811	NM_001910.2	CTSE	1	Homo sapiens cathepsin E (CTSE), transcript variant 1, mRNA.	CATE	CTSE	1770307	Homo sapiens	RefSeq	ILMN_28622	NM_001910.2	NM_001910.2		1510	23110950	NM_001910.2	NP_001901.1	5900754	A	2139	TGCTGGTGCCTCTCTATTGGTAATGTTAAGACTGCTGGGTGGGTTTGGAG	+	204498638-204498687	1q32.1h	A membrane-bounded organelle that carries materials newly ingested by endocytosis. It passes many of the materials to lysosomes for degradation [goid 5768] [evidence IEA]; A membrane-bounded organelle that carries materials newly ingested by endocytosis. It passes many of the materials to lysosomes for degradation [goid 5768] [pmid 7983070] [evidence IDA]	The hydrolysis of a peptide bond or bonds within a protein [goid 6508] [evidence IEA]; The whole of the physical, chemical, and biochemical processes carried out by multicellular organisms to break down ingested nutrients into components that may be easily absorbed and directed into metabolism [goid 7586] [pmid 2674141] [evidence TAS]; The process by which an antigen-presenting cell expresses a p…	Catalysis of the hydrolysis of internal, alpha-peptide bonds in a polypeptide chain by a mechanism in which a water molecule bound by the side chains of aspartic residues at the active center acts as a nucleophile [goid 4190] [pmid 7789521] [evidence IDA]; Catalysis of the hydrolysis of a peptide bond. A peptide bond is a covalent bond formed when the carbon atom from the carboxyl group of one am…	CATE
ILMN_1799887	CTSE	11.1671	11.1671	0.196104	0	14.5223	14.5223	0.135065	0.577391	1.30045	NM_001910.2	CTSE	1	Homo sapiens cathepsin E (CTSE), transcript variant 1, mRNA.	CATE	CTSE	5900754	Homo sapiens	RefSeq	ILMN_28622	NM_001910.2	NM_001910.2		8722	6042195	NM_003793.2	NP_003784.2	3930020	S	1701	CTGCTTCCCTGCACCCCATTCCCACCCTGAAGTTCTGCACCTGCACCTTT	-	66087774-66087823	11q13.1e	A cytoplasmic, membrane-bounded organelle that is found in most animal cells and that contains a variety of hydrolases, most of which have their maximal activities in the pH range 5-6. The contained enzymes display latency if properly isolated. About 40 different lysosomal hydrolases are known and lysosomes have a great variety of morphologies and functions [goid 5764] [pmid 9822672] [evidence TA…	The hydrolysis of a peptide bond or bonds within a protein [goid 6508] [pmid 9822672] [evidence TAS]	Catalysis of the hydrolysis of internal, alpha-peptide bonds in a polypeptide chain by a mechanism in which the sulfhydryl group of a cysteine residue at the active center acts as a nucleophile [goid 4197] [pmid 9822672] [evidence TAS]; Catalysis of the hydrolysis of a peptide bond. A peptide bond is a covalent bond formed when the carbon atom from the carboxyl group of one amino acid shares elec…	CATSF
ILMN_1804955	CTSF	93.7222	93.7222	0	0	57.4773	57.4773	0	-7.27159	0.613273	NM_003793.2	CTSF	11	Homo sapiens cathepsin F (CTSF), mRNA.	CATSF	CTSF	3930020	Homo sapiens	RefSeq	ILMN_138148	NM_003793.2	NM_003793.2		1511	23110953	NM_001911.2	NP_001902.1	1500735	S	826	CACAGGCCAGCTCCACAGTGTTGCCAGAGCCTTAATAAACGTCCACAGAG	-	25042772-25042821	14q12a		The hydrolysis of a peptide bond or bonds within a protein [goid 6508] [pmid 2569462] [evidence TAS]; Any immune system process that functions in the calibrated response of an organism to a potential internal or invasive threat [goid 6955] [pmid 2569462] [evidence TAS]	Catalysis of the hydrolysis of internal, alpha-peptide bonds in a polypeptide chain by a catalytic mechanism that involves a catalytic triad consisting of a serine nucleophile that is activated by a proton relay involving an acidic residue (e.g. aspartate or glutamate) and a basic residue (usually histidine) [goid 4252] [pmid 2569462] [evidence TAS]; Catalysis of the hydrolysis of a peptide bond.…	MGC23078; CG
ILMN_1680424	CTSG	19.0989	19.0989	0.0831169	0	3.01653	3.01653	0.398701	-3.5129	0.157943	NM_001911.2	CTSG	14	Homo sapiens cathepsin G (CTSG), mRNA.	MGC23078; CG	CTSG	1500735	Homo sapiens	RefSeq	ILMN_20475	NM_001911.2	NM_001911.2		1512	23110954	NM_004390.2	NP_004381.2	1980288	A	1299	CAAAGATCACCAGCCATGTGCCTTAGTGTCCTTCTTAACAGACTCAAACC	-	77001283-77001332	15q25.1a	A cytoplasmic, membrane-bounded organelle that is found in most animal cells and that contains a variety of hydrolases, most of which have their maximal activities in the pH range 5-6. The contained enzymes display latency if properly isolated. About 40 different lysosomal hydrolases are known and lysosomes have a great variety of morphologies and functions [goid 5764] [evidence IEA]	The hydrolysis of a peptide bond or bonds within a protein [goid 6508] [pmid 2849458] [evidence TAS]	Catalysis of the hydrolysis of internal, alpha-peptide bonds in a polypeptide chain by a mechanism in which the sulfhydryl group of a cysteine residue at the active center acts as a nucleophile [goid 4197] [pmid 2849458] [evidence TAS]; Interacting selectively with any protein or protein complex (a complex of two or more proteins that may include other nonprotein molecules) [goid 5515] [pmid 6203…	CPSB; ACC-4; MGC1519; minichain; ACC-5; DKFZp686B24257
ILMN_2390853	CTSH	142.028	142.028	0	0	132.24	132.24	0	-0.995595	0.931084	NM_004390.2	CTSH	15	Homo sapiens cathepsin H (CTSH), transcript variant 1, mRNA.	CPSB; ACC-4; MGC1519; minichain; ACC-5; DKFZp686B24257	CTSH	1980288	Homo sapiens	RefSeq	ILMN_8602	NM_004390.2	NM_004390.2		1512	148536857	NM_004390.3	NP_004381.2	4670162	A	1157	TGGGCCTGGGTGGAAATCCTGCCCTGGAGGAAGTTGTGGGGAGATCCACT	-	79214370-79214419	15q25.1a	A cytoplasmic, membrane-bounded organelle that is found in most animal cells and that contains a variety of hydrolases, most of which have their maximal activities in the pH range 5-6. The contained enzymes display latency if properly isolated. About 40 different lysosomal hydrolases are known and lysosomes have a great variety of morphologies and functions [goid 5764] [evidence IEA]	The hydrolysis of a peptide bond or bonds within a protein [goid 6508] [pmid 2849458] [evidence TAS]	Catalysis of the hydrolysis of internal, alpha-peptide bonds in a polypeptide chain by a mechanism in which the sulfhydryl group of a cysteine residue at the active center acts as a nucleophile [goid 4197] [pmid 2849458] [evidence TAS]; Interacting selectively with any protein or protein complex (a complex of two or more proteins that may include other nonprotein molecules) [goid 5515] [pmid 6203…	CPSB; ACC-4; MGC1519; minichain; ACC-5; DKFZp686B24257
ILMN_1752451	CTSH	2.49377	2.49377	0.427273	0	-6.27025	1	0.650649	-1.79696	0.401	NM_004390.2	CTSH	15	Homo sapiens cathepsin H (CTSH), transcript variant 1, mRNA.	CPSB; ACC-4; MGC1519; minichain; ACC-5; DKFZp686B24257	CTSH	4670162	Homo sapiens	RefSeq	ILMN_8602	NM_004390.3	NM_004390.3		1513	23110958	NM_000396.2	NP_000387.1	1430278	S	1352	AGGCTAAGAGATGTGACTACAGCCTGCCCCTGACTGTGTTGTCCCAGGGC	-	150768987-150769036	1q21.2c	A cytoplasmic, membrane-bounded organelle that is found in most animal cells and that contains a variety of hydrolases, most of which have their maximal activities in the pH range 5-6. The contained enzymes display latency if properly isolated. About 40 different lysosomal hydrolases are known and lysosomes have a great variety of morphologies and functions [goid 5764] [evidence IEA]	The hydrolysis of a peptide bond or bonds within a protein [goid 6508] [evidence IEA]; The hydrolysis of a peptide bond or bonds within a protein [goid 6508] [pmid 7818555] [evidence TAS]	Catalysis of the hydrolysis of internal, alpha-peptide bonds in a polypeptide chain by a mechanism in which the sulfhydryl group of a cysteine residue at the active center acts as a nucleophile [goid 4197] [evidence IEA]; Catalysis of the hydrolysis of internal, alpha-peptide bonds in a polypeptide chain by a mechanism in which the sulfhydryl group of a cysteine residue at the active center acts …	CTSO2; CTSO; CTSO1; PKND; CTS02; PYCD; MGC23107
ILMN_1758895	CTSK	26.952	26.952	0.0194805	0	-8.00378	1	0.696104	-9.93203	0.037103	NM_000396.2	CTSK	1	Homo sapiens cathepsin K (CTSK), mRNA.	CTSO2; CTSO; CTSO1; PKND; CTS02; PYCD; MGC23107	CTSK	1430278	Homo sapiens	RefSeq	ILMN_16923	NM_000396.2	NM_000396.2		1514	125987605	NM_001912.3	NP_001903.1	840717	I	209	CTGGCAACGAGAGCGTCTACCCCGAACTCTGCTGGCCTTGAGGTGGGGAA	+	89531002-89531051	9q21.33c	The space external to the outermost structure of a cell. For cells without external protective or external encapsulating structures this refers to space outside of the plasma membrane. This term covers the host cell environment outside an intracellular parasite [goid 5576] [pmid 14718574] [evidence NAS]; A cytoplasmic, membrane-bounded organelle that is found in most animal cells and that contain…	The hydrolysis of a peptide bond or bonds within a protein [goid 6508] [evidence IEA]; The hydrolysis of a peptide bond or bonds within a protein [goid 6508] [evidence IEA]	Catalysis of the hydrolysis of internal, alpha-peptide bonds in a polypeptide chain by a mechanism in which the sulfhydryl group of a cysteine residue at the active center acts as a nucleophile [goid 4197] [evidence IEA]; Catalysis of the hydrolysis of internal, alpha-peptide bonds in a polypeptide chain by a mechanism in which the sulfhydryl group of a cysteine residue at the active center acts …	MEP; CATL
ILMN_1694757	CTSL1	32.7104	32.7104	0.00779221	0	21.5089	21.5089	0.0662338	-2.11844	0.657556	NM_001912.2	CTSL1	9	Homo sapiens cathepsin L1 (CTSL1), transcript variant 1, mRNA.	MEP; CATL; FLJ31037; CTSL	CTSL1	840717	Homo sapiens	RefSeq	ILMN_23619	NM_001912.3	NM_001912.3		1514	125987605	NM_001912.3	NP_001903.1	4150189	A	1404	AGGAATTCATCTTCAGTCTACCAGCCCCCGCTGTGTCGGATACACACTCG	+	89535894-89535943	9q21.33c	The space external to the outermost structure of a cell. For cells without external protective or external encapsulating structures this refers to space outside of the plasma membrane. This term covers the host cell environment outside an intracellular parasite [goid 5576] [pmid 14718574] [evidence NAS]; A cytoplasmic, membrane-bounded organelle that is found in most animal cells and that contain…	The hydrolysis of a peptide bond or bonds within a protein [goid 6508] [evidence IEA]; The hydrolysis of a peptide bond or bonds within a protein [goid 6508] [evidence IEA]	Catalysis of the hydrolysis of internal, alpha-peptide bonds in a polypeptide chain by a mechanism in which the sulfhydryl group of a cysteine residue at the active center acts as a nucleophile [goid 4197] [evidence IEA]; Catalysis of the hydrolysis of internal, alpha-peptide bonds in a polypeptide chain by a mechanism in which the sulfhydryl group of a cysteine residue at the active center acts …	MEP; CATL
ILMN_1812995	CTSL1	1084.12	1084.12	0	0	1029.33	1029.33	0	-0.932601	0.949456	NM_145918.1	CTSL1	9	Homo sapiens cathepsin L1 (CTSL1), transcript variant 1, mRNA.	MEP; CATL; FLJ31037; CTSL	CTSL1	4150189	Homo sapiens	RefSeq	ILMN_23619	NM_001912.3	NM_001912.3		1514	125987604	NM_145918.2	NP_666023.1	4260386	A	1249	GCATGCATGGGAGGAATTCATCTTCAGTCTACCAGCCCCCGCTGTGTCGG	+	89535884-89535933	9q21.33c	The space external to the outermost structure of a cell. For cells without external protective or external encapsulating structures this refers to space outside of the plasma membrane. This term covers the host cell environment outside an intracellular parasite [goid 5576] [pmid 14718574] [evidence NAS]; A cytoplasmic, membrane-bounded organelle that is found in most animal cells and that contain…	The hydrolysis of a peptide bond or bonds within a protein [goid 6508] [evidence IEA]; The hydrolysis of a peptide bond or bonds within a protein [goid 6508] [evidence IEA]	Catalysis of the hydrolysis of internal, alpha-peptide bonds in a polypeptide chain by a mechanism in which the sulfhydryl group of a cysteine residue at the active center acts as a nucleophile [goid 4197] [evidence IEA]; Catalysis of the hydrolysis of internal, alpha-peptide bonds in a polypeptide chain by a mechanism in which the sulfhydryl group of a cysteine residue at the active center acts …	MEP; CATL
ILMN_2374036	CTSL1	1216.93	1216.93	0	0	1256.09	1256.09	0	0.484345	1.03217	NM_145918.2	CTSL1	9	Homo sapiens cathepsin L1 (CTSL1), transcript variant 2, mRNA.	MEP; CATL; FLJ31037; CTSL	CTSL1	4260386	Homo sapiens	RefSeq	ILMN_8814	NM_145918.2	NM_145918.2		1515	23110959	NM_001333.2	NP_001324.2	1430477	S	1201	GAGCTGATGGATGGTGAGGAGGAAGGACTTAAGGACAGCATGTCTGGGGA	-	99795182-99795230:99795231-99795231	9q22.33a	A cytoplasmic, membrane-bounded organelle that is found in most animal cells and that contains a variety of hydrolases, most of which have their maximal activities in the pH range 5-6. The contained enzymes display latency if properly isolated. About 40 different lysosomal hydrolases are known and lysosomes have a great variety of morphologies and functions [goid 5764] [evidence IEA]	The hydrolysis of a peptide bond or bonds within a protein [goid 6508] [evidence IEA]	Catalysis of the hydrolysis of internal, alpha-peptide bonds in a polypeptide chain by a mechanism in which the sulfhydryl group of a cysteine residue at the active center acts as a nucleophile [goid 4197] [pmid 9563472] [evidence TAS]; Interacting selectively with any protein or protein complex (a complex of two or more proteins that may include other nonprotein molecules) [goid 5515] [pmid 1788…	CTSV; CATL2; CTSU; MGC125957
ILMN_1748352	CTSL2	21.4475	21.4475	0.0584416	0	16.9872	16.9872	0.11039	-0.813985	0.792037	NM_001333.2	CTSL2	9	Homo sapiens cathepsin L2 (CTSL2), mRNA.	CTSV; CATL2; CTSU; MGC125957	CTSL2	1430477	Homo sapiens	RefSeq	ILMN_22377	NM_001333.2	NM_001333.2		392360	116642874	NM_001023564.2	NP_001018858.2	4290554	S	567	GCAGATGCTAAGTGGTGGGGATGAGGATCACGATGAAGACAAATGGCCCC	+	89591529-89591578	9q21.33c		The hydrolysis of a peptide bond or bonds within a protein [goid 6508] [evidence IEA]	Catalysis of the hydrolysis of peptide bonds in a polypeptide chain by a mechanism in which the sulfhydryl group of a cysteine residue at the active center acts as a nucleophile [goid 8234] [evidence IEA]
ILMN_1726198	CTSL3	20.8904	20.8904	0.0623377	0	10.3599	10.3599	0.215584	-1.99767	0.495915	NM_001023564.1	CTSL3	9	Homo sapiens cathepsin L family member 3 (CTSL3), mRNA.	HCTSL-s	CTSL3	4290554	Homo sapiens	RefSeq	ILMN_11648	NM_001023564.2	NM_001023564.2		1519	38327639	NM_001334.2	NP_001325.1	1820300	S	2628	CGCCAGTCAGAACCAATCCGAAAAGAATGTGTGTTGACTCAGGTTTGGAG	-	157064975-157065024	4q32.1b	All of the contents of a cell excluding the plasma membrane and nucleus, but including other subcellular structures [goid 5737] [pmid 18029348] [evidence IDA]; Any of the various filamentous elements that form the internal framework of cells, and typically remain after treatment of the cells with mild detergent to remove membrane constituents and soluble components of the cytoplasm. The term embr…	The hydrolysis of a peptide bond or bonds within a protein [goid 6508] [pmid 7929457] [evidence TAS]	Catalysis of the hydrolysis of internal, alpha-peptide bonds in a polypeptide chain by a mechanism in which the sulfhydryl group of a cysteine residue at the active center acts as a nucleophile [goid 4197] [pmid 7929457] [evidence TAS]; Catalysis of the hydrolysis of a peptide bond. A peptide bond is a covalent bond formed when the carbon atom from the carboxyl group of one amino acid shares elec…	CTSO1
ILMN_1769633	CTSO	1.69631	1.69631	0.446753	0	-11.4178	1	0.78052	-2.94554	0.589515	NM_001334.2	CTSO	4	Homo sapiens cathepsin O (CTSO), mRNA.	CTSO1	CTSO	1820300	Homo sapiens	RefSeq	ILMN_164879	NM_001334.2	NM_001334.2		1520	23110961	NM_004079.3	NP_004070.3	6330484	S	3691	GACTGTCATGTAAGAGGTGCTCTCCTGGCACCCAGAGAAAAGGAGCATCC	-	150702910-150702959	1q21.2c	The space external to the outermost structure of a cell. For cells without external protective or external encapsulating structures this refers to space outside of the plasma membrane. This term covers the host cell environment outside an intracellular parasite [goid 5576] [pmid 14718574] [evidence NAS]; All of the contents of a cell excluding the plasma membrane and nucleus, but including other …	The hydrolysis of a peptide bond or bonds within a protein [goid 6508] [pmid 1373132] [evidence TAS]; Any immune system process that functions in the calibrated response of an organism to a potential internal or invasive threat [goid 6955] [pmid 8157683] [evidence TAS]	Catalysis of the hydrolysis of internal, alpha-peptide bonds in a polypeptide chain by a mechanism in which the sulfhydryl group of a cysteine residue at the active center acts as a nucleophile [goid 4197] [pmid 1373132] [evidence TAS]; Catalysis of the hydrolysis of a peptide bond. A peptide bond is a covalent bond formed when the carbon atom from the carboxyl group of one amino acid shares elec…	MGC3886
ILMN_1743032	CTSS	-16.0866	1	0.879221	0	-19.6702	1	0.944156	-0.698296	1	NM_004079.3	CTSS	1	Homo sapiens cathepsin S (CTSS), mRNA.	MGC3886	CTSS	6330484	Homo sapiens	RefSeq	ILMN_178498	NM_004079.3	NM_004079.3		1521	119395730	NM_001335.3	NP_001326.2	6580408	S	1216	CTCCTTGCCAGCCCCACCCCCAGGTTTTTGCCCATCCTCCCAATCTCAAT	+	65407708-65407757	11q13.1d		The hydrolysis of a peptide bond or bonds within a protein [goid 6508] [evidence IEA]; Any immune system process that functions in the calibrated response of an organism to a potential internal or invasive threat [goid 6955] [pmid 9823953] [evidence TAS]	Catalysis of the hydrolysis of internal, alpha-peptide bonds in a polypeptide chain by a mechanism in which the sulfhydryl group of a cysteine residue at the active center acts as a nucleophile [goid 4197] [evidence IEA]; Catalysis of the hydrolysis of a peptide bond. A peptide bond is a covalent bond formed when the carbon atom from the carboxyl group of one amino acid shares electrons with the …	LYPN
ILMN_1794364	CTSW	-11.6325	1	0.78961	0	-11.756	1	0.788312	-0.021964	1	NM_001335.2	CTSW	11	Homo sapiens cathepsin W (CTSW), mRNA.	LYPN	CTSW	6580408	Homo sapiens	RefSeq	ILMN_4961	NM_001335.3	NM_001335.3		1522	22538441	NM_001336.2	NP_001327.2	4220259	S	1218	GACACTTGCACAGCATGGCTCTGCCTCACAATGATGCAGTCAGCCACCTG	-	57003862-57003911	20q13.32b	A cytoplasmic, membrane-bounded organelle that is found in most animal cells and that contains a variety of hydrolases, most of which have their maximal activities in the pH range 5-6. The contained enzymes display latency if properly isolated. About 40 different lysosomal hydrolases are known and lysosomes have a great variety of morphologies and functions [goid 5764] [evidence IEA]; The irregul…	The hydrolysis of a peptide bond or bonds within a protein [goid 6508] [pmid 9642240] [evidence TAS]; The hydrolysis of a peptide bond or bonds within a protein [goid 6508] [evidence IEA]	Catalysis of the hydrolysis of internal, alpha-peptide bonds in a polypeptide chain by a mechanism in which the sulfhydryl group of a cysteine residue at the active center acts as a nucleophile [goid 4197] [evidence IEA]; Catalysis of the hydrolysis of a peptide bond. A peptide bond is a covalent bond formed when the carbon atom from the carboxyl group of one amino acid shares electrons with the …	CTSX
ILMN_1666269	CTSZ	559.581	559.581	0	0	169.083	169.083	0	-66.3491	0.30216	NM_001336.2	CTSZ	20	Homo sapiens cathepsin Z (CTSZ), mRNA.	CTSX	CTSZ	4220259	Homo sapiens	RefSeq	ILMN_23976	NM_001336.2	NM_001336.2

## Sheet: GAGE
PROBE_ID	SYMBOL	C.AVG_Signal	C.AVG_Signal2	C.Detection Pval	C.DiffScore	1.AVG_Signal	1.AVG_Signal2	1.Detection Pval	1.DiffScore	1vsC fc	SEARCH_KEY	ILMN_GENE	CHROMOSOME	DEFINITION	SYNONYMS	TargetID	ProbeID	SPECIES	SOURCE	TRANSCRIPT	SOURCE_REFERENCE_ID	REFSEQ_ID	UNIGENE_ID	ENTREZ_GENE_ID	GI	ACCESSION	PROTEIN_PRODUCT	ARRAY_ADDRESS_ID	PROBE_TYPE	PROBE_START	PROBE_SEQUENCE	PROBE_CHR_ORIENTATION	PROBE_COORDINATES	CYTOBAND	ONTOLOGY_COMPONENT	ONTOLOGY_PROCESS	ONTOLOGY_FUNCTION	OBSOLETE_PROBE_ID
ILMN_1777424	GAGE1	6.9907	6.9907	0.287013	0	-1.61079	1	0.531169	-1.70146	0.143047	XM_937755.1	GAGE1	X	Homo sapiens G antigen 1 (GAGE1), transcript variant 1, mRNA.	MGC33825	GAGE1	450446	Homo sapiens	RefSeq	ILMN_42326	NM_001468.3	NM_001468.3		2543	98985823	NM_001468.3	NP_001459.2	450446	A	436	CGCCTGAAGAAGAGATGAGGTCTCACTATGTTGCCCAGACTGGGATTCTC	+	49255329-49255340:49256545-49256582	Xp11.23b		A defense response that is mediated by cells [goid 6968] [pmid 7544395] [evidence TAS]
ILMN_2396551	GAGE1	-19.483	1	0.94026	0	-30.7977	1	1	-2.58016	1	NM_001468.3	GAGE1	X	Homo sapiens G antigen 1 (GAGE1), transcript variant 1, mRNA.	MGC33825	GAGE1	4490070	Homo sapiens	RefSeq	ILMN_42326	NM_001468.3	NM_001468.3		2543	98985823	NM_001468.3	NP_001459.2	4490070	A	797	GCTGTGTGTAGAGGCATAATTCTCATGTATTGATTTTCTATCCAGCAACC	+	49257749-49257798	Xp11.23b		A defense response that is mediated by cells [goid 6968] [pmid 7544395] [evidence TAS]		MGC33825
ILMN_1757915	GAGE1	13.3273	13.3273	0.15974	0	4.9118	4.9118	0.350649	-1.48511	0.368551	NM_001468.1	GAGE1	X	Homo sapiens G antigen 1 (GAGE1), mRNA.	MGC33825	GAGE1	7200253	Homo sapiens	RefSeq	ILMN_138026	NM_001468.1	NM_001468.1		2543	4503876	NM_001468.1	NP_001459.1	7200253	I	589	TCTTCATTGAAGTTCTCCCAATAAAGCTTTACAGCCTTCTGCAAAGAAAA	+	49257609-49257658	Xp11.23b		A defense response that is mediated by cells [goid 6968] [pmid 7544395] [evidence TAS]		MGC33825
ILMN_2288639	GAGE1	-12.2492	1	0.801299	0	-23.0171	1	0.981818	-2.38487	1	NM_001468.3	GAGE1	X	Homo sapiens G antigen 1 (GAGE1), transcript variant 1, mRNA.	MGC33825	GAGE1	7330497	Homo sapiens	RefSeq	ILMN_42326	NM_001468.3	NM_001468.3		2543	98985823	NM_001468.3	NP_001459.2	7330497	I	520	CCCCACGGAAACCTTGAGTGACTGAAATATCAAATGGCAAGAGACCGTTT	+	49256617-49256633:49256634-49256666	Xp11.23b		A defense response that is mediated by cells [goid 6968] [pmid 7544395] [evidence TAS]		MGC33825
ILMN_3239440	GAGE10	-10.5249	1	0.768831	0	-6.84664	1	0.67013	0.69772	1	NM_001098413.2	GAGE10	X	Homo sapiens G antigen 10 (GAGE10), mRNA.		GAGE10	5050424	Homo sapiens	RefSeq	ILMN_309052	NM_001098413.2	NM_001098413.2		643832	150010545	NM_001098413.2	NP_001091883.2	5050424	S	28	TGGAGAACGCCAGGGAGCTGTGAGGGTGTGTGGTCTCGTTCCTGTCGTCT	+	49047096-49047145	Xp11.23b
ILMN_3243856	GAGE12B	9.48426	9.48426	0.232467	0	5.44076	5.44076	0.331169	-0.734189	0.573662	NM_001127345.1	GAGE12B	X	Homo sapiens G antigen 12B (GAGE12B), mRNA.		GAGE12B	460707	Homo sapiens	RefSeq	ILMN_365528	NM_001127345.1	NM_001127345.1		729428	188219777	NM_001127345.1	NP_001120817.1	460707	S	163	CGGCCCGAGCAGTTCAGTGATGAAGTGGAACCAGCAACACCTGAAGAAGG	+	49317128-49317130:49317596-49317642
ILMN_3243851	GAGE12C	42.3777	42.3777	0.0012987	0	17.8319	17.8319	0.1	-4.95656	0.420785	NM_001098408.1	GAGE12C	X	Homo sapiens G antigen 12C (GAGE12C), mRNA.		GAGE12C	2000673	Homo sapiens	RefSeq	ILMN_308976	NM_001098408.1	NM_001098408.1		729422	148491100	NM_001098408.1	NP_001091878.1	2000673	S	340	ATAGCCAGGAACAGGGTCACCCACAGACTGGGTGTGAGTGTGAAGATGGT	+	49188389-49188438	Xp11.23b
ILMN_3236667	GAGE12D	16.0652	16.0652	0.112987	0	-1.52775	1	0.531169	-3.95813	0.0622465	NM_001127199.1	GAGE12D	X	Homo sapiens G antigen 12D (GAGE12D), mRNA.		GAGE12D	620278	Homo sapiens	RefSeq	ILMN_364021	NM_001127199.1	NM_001127199.1		100132399	187608822	NM_001127199.1	NP_001120671.1	620278	S	112	TTCATCTGTGTGAAATATGAGTTGGCGAGGAAGATCGACCTATTATTGGC	+	49306436-49306443:49307483-49307490:49307491-49307524	Xp11.23b
ILMN_3237846	GAGE12E	-4.0858	1	0.603896	0	10.9495	10.9495	0.206493	3.31243	10.9495	NM_001098418.1	GAGE12E	X	Homo sapiens G antigen 12E (GAGE12E), mRNA.		GAGE12E	5670743	Homo sapiens	RefSeq	ILMN_308768	NM_001098418.1	NM_001098418.1		729431	148529002	NM_001098418.1	NP_001091888.1	5670743	S	265	GTCAGGATCCTGCAGCTGCTCAGGAGGGAGAGGATGAGGGAGCATCTGCA	+	49204593-49204642	Xp11.23b
ILMN_3242920	GAGE12F	-3.65415	1	0.590909	0	6.64163	6.64163	0.303896	2.12618	6.64163	NM_001098405.1	GAGE12F	X	Homo sapiens G antigen 12F (GAGE12F), mRNA.		GAGE12F	6620326	Homo sapiens	RefSeq	ILMN_308240	NM_001098405.1	NM_001098405.1		100008586	148491077	NM_001098405.1	NP_001091875.1	6620326	S	2	TGAGTTGGCGAGGAAGATCGACCTATTATTGGCCTAGACCAAGGCGCTAT	+	49212425-49212474	Xp11.23b
ILMN_1664660	GAGE12G	162.303	162.303	0	0	60.5249	60.5249	0	-25.6425	0.372913	NM_001472.1	GAGE12G	X	Homo sapiens G antigen 12G (GAGE12G), mRNA.	MGC132611; RP11-959H17.6	GAGE12G	3930500	Homo sapiens	RefSeq	ILMN_307319	NM_001098409.1	NM_001098409.1		645073	148491063	NM_001098409.1	NP_001091879.1	3930500	S	34	ACGCCAGGGAGCTGTGAGGCAGTGCTGTGTGGTTCCTGCCGTCCGGACTC	+	49221969-49222018	Xp11.23b				MGC96942; MGC96883; MGC96930
ILMN_3244090	GAGE12H	98.2026	98.2026	0	0	41.5927	41.5927	0.0012987	-13.2169	0.42354	NM_001098410.1	GAGE12H	X	Homo sapiens G antigen 12H (GAGE12H), mRNA.	RP11-959H17.7	GAGE12H	3390039	Homo sapiens	RefSeq	ILMN_307320	NM_001098410.1	NM_001098410.1		729442	148491083	NM_001098410.1	NP_001091880.1	3390039	S	286	AGAAGGGAGAGGATGAGGGAGCATCTGCAGGTCAAGGGCCGAAGCCTGAA	+	49233285-49233320:49236143-49236156	Xp11.23b				RP11-959H17.7
ILMN_2233576	GAGE12I	89.8246	89.8246	0	0	17.7806	17.7806	0.1	-18.1106	0.197947	NM_001477.1	GAGE12I	X	Homo sapiens G antigen 12I (GAGE12I), mRNA.	GAGE7B; CT4.7; AL4	GAGE12I	4830561	Homo sapiens	RefSeq	ILMN_4743	NM_001477.1	NM_001477.1		26748	4503888	NM_001477.1	NP_001468.1	4830561	S	1	TGGTTCCTGCCGTCCGGACTCTTTTTCCTCTACTGAGATTCATCTGTGTG	+	49103621-49103666:49104707-49104710	Xp11.23b				GAGE7B; CT4.7; AL4
ILMN_1691563	GAGE12I	-11.7831	1	0.790909	0	-5.78431	1	0.638961	1.18478	1	XM_934178.1	GAGE12I	X	Homo sapiens G antigen 12I (GAGE12I), mRNA.	GAGE7B; CT4.7; AL4	GAGE12I	4900021	Homo sapiens	RefSeq	ILMN_4743	NM_001477.1	NM_001477.1		26748	4503888	NM_001477.1	NP_001468.1	4900021	A	392	AGCAATCACAGTGTTAAAAGAAGGCACGTTGAAATGATGCAGGCTGCTCC	+	49110777-49110793:49110794-49110826	Xp11.23b
ILMN_3243333	GAGE12J	108.095	108.095	0	0	28.8532	28.8532	0.0233766	-23.8423	0.266924	NM_001098406.1	GAGE12J	X	Homo sapiens G antigen 12J (GAGE12J), mRNA.	GAGE11	GAGE12J	4590487	Homo sapiens	RefSeq	ILMN_308370	NM_001098406.1	NM_001098406.1		729396	148491061	NM_001098406.1	NP_001091876.1	4590487	S	24	CACGTGAAGAACGCCAGGGAGCTGTGAGGCAGTGCTGTGTGGTTCCTGCC	+	49065483-49065532	Xp11.23b				GAGE11
ILMN_3244168	GAGE2A	12.2287	12.2287	0.177922	0	-8.23631	1	0.702597	-4.92041	0.081775	NM_001127212.1	GAGE2A	X	Homo sapiens G antigen 2A (GAGE2A), mRNA.		GAGE2A	5490647	Homo sapiens	RefSeq	ILMN_365584	NM_001127212.1	NM_001127212.1		729447	187761325	NM_001127212.1	NP_001120684.1	5490647	S	150	AGCCTCCTGAAATGATTGGGCCTATGCGGCCCGAGCAGTTCAGTGATGAA	+	49355306-49355334:49355800-49355820	Xp11.23b	The part of a cell or its extracellular environment in which a gene product is located. A gene product may be located in one or more parts of a cell and its location may be as specific as a particular macromolecular complex, that is, a stable, persistent association of macromolecules that function together [goid 5575] [evidence ND ]	Any process specifically pertinent to the functioning of integrated living units: cells, tissues, organs, and organisms. A process is a collection of molecular events with a defined beginning and end [goid 8150] [evidence ND ]	Elemental activities, such as catalysis or binding, describing the actions of a gene product at the molecular level. A given gene product may exhibit one or more molecular functions [goid 3674] [evidence ND ]
ILMN_3245682	GAGE2B	48.7741	48.7741	0.0012987	0	12.1415	12.1415	0.172727	-8.83634	0.248933	NM_001098411.3	GAGE2B	X	Homo sapiens G antigen 2B (GAGE2B), mRNA.		GAGE2B	3610544	Homo sapiens	RefSeq	ILMN_365922	NM_001098411.3	NM_001098411.3		645037	187937177	NM_001098411.3	NP_001091881.1	3610544	S	364	AGGAGATGGACCCGCCAAATCCAGAGGAGGTGAAAACGCCTGAAGAAGGT	+	49240412-49240459:49242900-49242901	Xp11.23b
ILMN_2203976	GAGE2C	-14.067	1	0.832468	0	-17.2935	1	0.892208	-0.622451	1	NM_001472.2	GAGE2C	X	Homo sapiens G antigen 2C (GAGE2C), mRNA.	CT4.2; MGC96942; MGC120097; MGC96883; GAGE2; MGC96930	GAGE2C	4860102	Homo sapiens	RefSeq	ILMN_9332	NM_001472.2	NM_001472.2		2574	98985825	NM_001472.2	NP_001463.1	4860102	S	488	TAAAATTCTCCCAATAAAGCTTTACAGCCTTCTGCAAAGAAGTCTTGCGC	+	49120385-49120434	Xp11.23b				MGC96942; MGC96883; MGC96930
ILMN_3236963	GAGE2E	2.28611	2.28611	0.432468	0	-7.97541	1	0.696104	-2.13733	0.437425	NM_001127200.1	GAGE2E	X	Homo sapiens G antigen 2E (GAGE2E), mRNA.		GAGE2E	6220592	Homo sapiens	RefSeq	ILMN_364074	NM_001127200.1	NM_001127200.1		26749	187608829	NM_001127200.1	NP_001120672.1	6220592	S	126	GCCTCCTGAAATGATTGGGCCTATGCGGCCCGAGCAGTTCAGTGATGAAG	+	49198772-49198799:49199265-49199286	Xp11.23b
ILMN_1715638	GAGE4	175.941	175.941	0	0	87.8014	87.8014	0	-18.7468	0.499038	NM_001474.1	GAGE4	X	Homo sapiens G antigen 4 (GAGE4), mRNA.	GAGE5	GAGE4	50220	Homo sapiens	RefSeq	ILMN_9440	NM_001474.1	NM_001474.1		2576	4503882	NM_001474.1	NP_001465.1	50220	S	1	CGCCAGGGAGCTGTGAGGCAGTGCTGTGTGGTTCCTGCCGTCCGGACTCT	+	49103593-49103642					GAGE5
ILMN_2195385	GAGE4	155.326	155.326	0	0	50.2257	50.2257	0	-31.2738	0.323357	NM_001474.1	GAGE4	X	Homo sapiens G antigen 4 (GAGE4), mRNA.	GAGE5	GAGE4	1990519	Homo sapiens	RefSeq	ILMN_9440	NM_001474.1	NM_001474.1		2576	4503882	NM_001474.1	NP_001465.1	1990519	S	2	GCCAGGGAGCTGTGAGGCAGTGCTGTGTGGTTCCTGCCGTCCGGACTCTT	+	49103594-49103643					GAGE5
ILMN_1738450	GAGE5	145.647	145.647	0	0	46.2363	46.2363	0	-23.2953	0.317454	NM_012196.1	GAGE5	X	Homo sapiens G antigen 5 (GAGE5), mRNA.		GAGE5	1050373	Homo sapiens	RefSeq	ILMN_9557	NM_001475.1	NM_001475.1		2577	4503884	NM_001475.1	NP_001466.1	1050373	S	3	CTGTGAGGCAGTGCTGTGTGGTTCCTGCCGTCCGGACTCTTTTTCCTCTA	+	49103603-49103652
ILMN_2127767	GAGE5	1.67419	1.67419	0.449351	0	-1.03504	1	0.516883	-0.490712	0.597303	NM_001475.1	GAGE5	X	Homo sapiens G antigen 5 (GAGE5), mRNA.		GAGE5	4290324	Homo sapiens	RefSeq	ILMN_9557	NM_001475.1	NM_001475.1		2577	4503884	NM_001475.1	NP_001466.1	4290324	S	418	CACAGTGTTAAAAGAAGGCACGTTGAAATGATGCAGGCTGCTCCTATGTT	+	49110783-49110793:49110794-49110832
ILMN_1782705	GAGE5	144.443	144.443	0	0	53.0331	53.0331	0	-19.8813	0.367157	NM_001475.1	GAGE5	X	Homo sapiens G antigen 5 (GAGE5), mRNA.		GAGE5	6900328	Homo sapiens	RefSeq	ILMN_9557	NM_001475.1	NM_001475.1		2577	4503884	NM_001475.1	NP_001466.1	6900328	S	1	AGCTGTGAGGCAGTGCTGTGTGGTTCCTGCCGTCCGGACTCTTTTTCCTC	+	49103601-49103650
ILMN_1764225	GAGE6	-8.39614	1	0.718182	0	-16.2806	1	0.875325	-1.63674	1	XM_930018.1	GAGE6	X	Homo sapiens G antigen 6 (GAGE6), mRNA.		GAGE6	70075	Homo sapiens	RefSeq	ILMN_9693	NM_001476.1	NM_001476.1		2578	4503886	NM_001476.1	NP_001467.1	70075	A	413	GTGAAAAGCAATCACAGTGTTAAAAGAAGACACGTTGAAATGATGCAGGC	+	49219639-49219661:49219662-49219688
ILMN_1700918	GAGE6	14.8923	14.8923	0.124675	0	22.9276	22.9276	0.0532468	1.41785	1.53956	XM_930039.1	GAGE6	X	Homo sapiens G antigen 6 (GAGE6), mRNA.		GAGE6	1300692	Homo sapiens	RefSeq	ILMN_9693	NM_001476.1	NM_001476.1		2578	4503886	NM_001476.1	NP_001467.1	1300692	A	414	TGAAAAGCAATCACAGTGTTAAAAGAAGACACGTTGAAATGATGCAGGCT	+	49219640-49219661:49219662-49219689
ILMN_1783832	GAGE6	20.0625	20.0625	0.0727273	0	-7.806	1	0.693507	-7.26794	0.0498442	NM_001476.1	GAGE6	X	Homo sapiens G antigen 6 (GAGE6), mRNA.		GAGE6	7570189	Homo sapiens	RefSeq	ILMN_9693	NM_001476.1	NM_001476.1		2578	4503886	NM_001476.1	NP_001467.1	7570189	S	325	CCACAGACTGGGTGTGAGTGTGAAGATGGTCCTGATGGGCAGGAGGTGGA	+	49217080-49217129
ILMN_1770467	GAGE7	17.9851	17.9851	0.0987013	0	5.92637	5.92637	0.315584	-2.4337	0.329516	NM_021123.1	GAGE7	X	Homo sapiens G antigen 7 (GAGE7), mRNA.	GAGE-7	GAGE7	3400477	Homo sapiens	RefSeq	ILMN_1409	NM_021123.2	NM_021123.2		2579	93352564	NM_021123.2	NP_066946.1	3400477	S	399	CAGTGTTAAAAGAAGGCACGTTGAAATGATGCAGGCTGCTCCTATTTTGG	+	49110785-49110793:49110794-49110834					GAGE-7
ILMN_2104486	GAGE8	-18.0777	1	0.918182	0	-24.2425	1	0.988312	-1.27796	1	NM_012196.1	GAGE8	X	Homo sapiens G antigen 8 (GAGE8), mRNA.		GAGE8	1170601	Homo sapiens	RefSeq	ILMN_8002	NM_012196.1	NM_012196.1		100101629	7705378	NM_012196.1	NP_036328.1	1170601	S	51	CTGAGATTCATCTGTGTGAAATATGAGTTGGCGAGGAAGATCGACCTATC	+	49084601-49084614:49085655-49085662:49085663-49085690			A defense response that is mediated by cells [goid 6968] [pmid 10397259] [evidence TAS]	Interacting selectively with any protein or protein complex (a complex of two or more proteins that may include other nonprotein molecules) [goid 5515] [pmid 16189514] [evidence IPI]
ILMN_1778623	PAGE1	-13.0705	1	0.812987	0	-18.712	1	0.920779	-1.14071	1	NM_003785.3	PAGE1	X	Homo sapiens P antigen family, member 1 (prostate associated) (PAGE1), mRNA.	GAGEB1; GAGE-9; PAGE-1	PAGE1	7160735	Homo sapiens	RefSeq	ILMN_17330	NM_003785.3	NM_003785.3		8712	58761527	NM_003785.3	NP_003776.2	7160735	S	382	GGTGTGCCTGCGAAATGAAGAGCAGATGAAACTGCCCGCAGAAGGGCCAG	-	49454140-49454146:49455852-49455894	Xp11.23a	A membrane-bounded organelle of eukaryotic cells in which chromosomes are housed and replicated. In most cells, the nucleus contains all of the cell's chromosomes except the organellar chromosomes, and is the site of RNA synthesis and processing. In some species, or in specialized cell types, RNA metabolism or DNA replication may be absent [goid 5634] [pmid 18029348] [evidence IDA]; A small, dens…	A defense response that is mediated by cells [goid 6968] [pmid 9651357] [evidence TAS]		GAGEB1; GAGE-9; PAGE-1
ILMN_1724213	PAGE2	282.769	282.769	0	0	63.3409	63.3409	0	-70.6709	0.224002	NM_207339.1	PAGE2	X	Homo sapiens P antigen family, member 2 (prostate associated) (PAGE2), mRNA.	GAGEC2; GAGEE2; PAGE-2; MGC62094	PAGE2	1240195	Homo sapiens	RefSeq	ILMN_10075	NM_207339.2	NM_207339.2		203569	141803561	NM_207339.2	NP_997222.1	1240195	S	229	GCAGTGCCTGCTTTTCAAGGGCCTGACATGGAAGCTTTTCAACAGGAACT	+	55117031-55117043:55117765-55117801	Xp11.21a				GAGEE2; MGC62094
ILMN_1706140	PAGE2B	529.112	529.112	0	0	114.439	114.439	0	-77.2741	0.216285	NM_001015038.1	PAGE2B	X	Homo sapiens P antigen family, member 2B (PAGE2B), mRNA.	GAGEE3	PAGE2B	4850528	Homo sapiens	RefSeq	ILMN_15659	NM_001015038.1	NM_001015038.1		389860	62632766	NM_001015038.1	NP_001015038.1	4850528	S	1	CTTTCCGCCATCTTGATTCTTTGTCACTGACCGAGACTCAGCCGTGGGAA	+	55101504-55101547:55102467-55102472	Xp11.21a				GAGEE3
ILMN_1733722	PAGE3	-5.88844	1	0.651948	0	-14.6646	1	0.84026	-1.84125	1	NM_001017931.1	PAGE3	X	Homo sapiens P antigen family, member 3 (prostate associated) (PAGE3), mRNA.	PAGE-3; GAGED1	PAGE3	1470356	Homo sapiens	RefSeq	ILMN_8208	NM_001017931.1	NM_001017931.1		139793	62988343	NM_001017931.1	NP_001017931.1	1470356	S	361	CAAGACTCTAATCATCCAGTAGGGGCTGTGGTTGCCCAGGAGCTGCCCAG	-	55306500-55306517:55306978-55307009	Xp11.21a				PAGE-3; GAGED1
ILMN_1782754	PAGE4	-8.39871	1	0.718182	0	-16.3109	1	0.876623	-1.64086	1	NM_007003.2	PAGE4	X	Homo sapiens P antigen family, member 4 (prostate associated) (PAGE4), mRNA.	GAGE-9; JM27; PAGE-4; PAGE-1; GAGEC1; FLJ35184	PAGE4	5560754	Homo sapiens	RefSeq	ILMN_14790	NM_007003.2	NM_007003.2		9506	19747284	NM_007003.2	NP_008934.1	5560754	S	266	TGCCAGGAAATGGATCTGGAAAAGACTCGGAGTGAGCGTGGAGATGGCTC	+	49483886-49483935	Xp11.23a	The part of a cell or its extracellular environment in which a gene product is located. A gene product may be located in one or more parts of a cell and its location may be as specific as a particular macromolecular complex, that is, a stable, persistent association of macromolecules that function together [goid 5575] [evidence ND ]	Any process specifically pertinent to the functioning of integrated living units: cells, tissues, organs, and organisms. A process is a collection of molecular events with a defined beginning and end [goid 8150] [evidence ND ]	Elemental activities, such as catalysis or binding, describing the actions of a gene product at the molecular level. A given gene product may exhibit one or more molecular functions [goid 3674] [evidence ND ]	GAGE-9; JM27; PAGE-4; PAGE-1; GAGEC1; FLJ35184
ILMN_2363141	PAGE5	1731.17	1731.17	0	0	1612.79	1612.79	0	-1.53743	0.931619	NM_130467.3	PAGE5	X	Homo sapiens P antigen family, member 5 (prostate associated) (PAGE5), transcript variant 1, mRNA.	GAGEE1; PAGE-5	PAGE5	2650075	Homo sapiens	RefSeq	ILMN_18374	NM_130467.3	NM_130467.3		90737	61743934	NM_130467.3	NP_569734.2	2650075	A	576	GGGACTCTGCCCACTTTTGATCCCACTAAAGTGCTGGAAGCAGGTGAAGG	+	55249137-55249179:55250420-55250426	Xp11.21a				GAGEE1; PAGE-5
ILMN_1695992	PAGE5	7.88633	7.88633	0.267533	0	1.36254	1.36254	0.45974	-1.23435	0.172773	NM_130467.3	PAGE5	X	Homo sapiens P antigen family, member 5 (prostate associated) (PAGE5), transcript variant 1, mRNA.	GAGEE1; PAGE-5	PAGE5	2850594	Homo sapiens	RefSeq	ILMN_18374	NM_130467.3	NM_130467.3		90737	61743934	NM_130467.3	NP_569734.2	2850594	I	189	TGGCTTTGAGGGAAAAGGGCCTCGCGGTGGTCCTCCGCCTTCCCCCAGGT	+	55246979-55247028	Xp11.21a				GAGEE1; PAGE-5
ILMN_1744656	PAGE5	2783.19	2783.19	0	0	2343.01	2343.01	0	-4.04685	0.841843	NM_130467.3	PAGE5	X	Homo sapiens P antigen family, member 5 (prostate associated) (PAGE5), transcript variant 1, mRNA.	GAGEE1; PAGE-5	PAGE5	5900608	Homo sapiens	RefSeq	ILMN_18374	NM_130467.3	NM_130467.3		90737	61743934	NM_130467.3	NP_569734.2	5900608	A	3	GAGCTCTGCAAGGAGAGGTTGTGTCTTCGTTCTTTCCGCCATCTTCGTTC	+	55246793-55246842	Xp11.21a				GAGEE1; PAGE-5
ILMN_1668766	ROPN1	239.059	239.059	0	0	94.8899	94.8899	0	-31.0488	0.396931	NM_017578.2	ROPN1	3	Homo sapiens ropporin, rhophilin associated protein 1 (ROPN1), mRNA.	ROPN1A; DKFZp434B1222; ropporin; ODF6; RHPNAP1	ROPN1	5420739	Homo sapiens	RefSeq	ILMN_9116	NM_017578.2	NM_017578.2		54763	21359919	NM_017578.2	NP_060048.2	5420739	S	786	CATAATGGTGGGTCGCCCCGGATCCCGTTCAGCACCTTCCAGTTTCTCTA	-	125171656-125171705	3q21.1c		The cascade of processes by which a signal interacts with a receptor, causing a change in the level or activity of a second messenger or other downstream target, and ultimately effecting a change in the functioning of the cell [goid 7165] [evidence IEA]	Modulation of the activity of the enzyme cAMP-dependent protein kinase [goid 8603] [evidence IEA]	ROPN1A; DKFZp434B1222; ropporin; ODF6; RHPNAP1

## Sheet: DNAJ
PROBE_ID	SYMBOL	C.AVG_Signal	C.AVG_Signal2	C.Detection Pval	C.DiffScore	1.AVG_Signal	1.AVG_Signal2	1.Detection Pval	1.DiffScore	1vsC fc	SEARCH_KEY	ILMN_GENE	CHROMOSOME	DEFINITION	SYNONYMS	TargetID	ProbeID	SPECIES	SOURCE	TRANSCRIPT	SOURCE_REFERENCE_ID	REFSEQ_ID	UNIGENE_ID	ENTREZ_GENE_ID	GI	ACCESSION	PROTEIN_PRODUCT	ARRAY_ADDRESS_ID	PROBE_TYPE	PROBE_START	PROBE_SEQUENCE	PROBE_CHR_ORIENTATION	PROBE_COORDINATES	CYTOBAND	ONTOLOGY_COMPONENT	ONTOLOGY_PROCESS	ONTOLOGY_FUNCTION	OBSOLETE_PROBE_ID
ILMN_1775304	DNAJB1	443.936	443.936	0	0	300.864	300.864	0	-8.46305	0.677719	NM_006145.1	DNAJB1	19	Homo sapiens DnaJ (Hsp40) homolog, subfamily B, member 1 (DNAJB1), mRNA.	Sis1; Hsp40; HSPF1; Hdj1	DNAJB1	60079	Homo sapiens	RefSeq	ILMN_19740	NM_006145.1	NM_006145.1		3337	5453689	NM_006145.1	NP_006136.1	60079	S	1788	CATTTCTGTAAGGCAATCTTGGCACACGTGGGGCTTACCAGTGGCCCAGG	-	14625977-14626026	19p13.12c	A membrane-bounded organelle of eukaryotic cells in which chromosomes are housed and replicated. In most cells, the nucleus contains all of the cell's chromosomes except the organellar chromosomes, and is the site of RNA synthesis and processing. In some species, or in specialized cell types, RNA metabolism or DNA replication may be absent [goid 5634] [evidence IEA]; All of the contents of a cell…	The process of assisting in the covalent and noncovalent assembly of single chain polypeptides or multisubunit complexes into the correct tertiary structure [goid 6457] [evidence IEA]; A change in state or activity of a cell or an organism (in terms of movement, secretion, enzyme production, gene expression, etc.) as a result of an unfolded protein stimulus [goid 6986] [pmid 8975727] [evidence TA…	Interacting selectvely with a heat shock protein, any protein synthesized or activated in response to heat shock [goid 31072] [evidence IEA]; Interacting selectively with an unfolded protein [goid 51082] [evidence IEA]	Sis1; Hsp40; HSPF1; Hdj1
ILMN_1753243	DNAJB11	949.853	949.853	0	0	794.438	794.438	0	-4.32387	0.83638	NM_016306.4	DNAJB11	3	Homo sapiens DnaJ (Hsp40) homolog, subfamily B, member 11 (DNAJB11), mRNA.	PRO1080; HEDJ; ABBP-2; UNQ537; hDj9; EDJ; ERdj3; ERj3; ABBP2	DNAJB11	3190452	Homo sapiens	RefSeq	ILMN_14179	NM_016306.4	NM_016306.4		51726	51317390	NM_016306.4	NP_057390.1	3190452	S	1507	ACCTCTCCCTTTGGGGATTTAATGTCTGGTGCTGCCGCCTGAGTTTCAAG	+	186303407-186303456	3q27.3a	A membrane-bounded organelle of eukaryotic cells in which chromosomes are housed and replicated. In most cells, the nucleus contains all of the cell's chromosomes except the organellar chromosomes, and is the site of RNA synthesis and processing. In some species, or in specialized cell types, RNA metabolism or DNA replication may be absent [goid 5634] [evidence IEA]; All of the contents of a cell…	The process of assisting in the covalent and noncovalent assembly of single chain polypeptides or multisubunit complexes into the correct tertiary structure [goid 6457] [evidence IEA]; The covalent alteration of one or more nucleotides within an mRNA molecule to produce an mRNA molecule with a sequence that differs from that coded genetically [goid 16556] [evidence IEA]	Interacting selectvely with a heat shock protein, any protein synthesized or activated in response to heat shock [goid 31072] [evidence IEA]; Interacting selectively with an unfolded protein [goid 51082] [evidence IEA]	PRO1080; HEDJ; ABBP-2; UNQ537; hDj9; EDJ; ERdj3; ERj3; ABBP2
ILMN_1781098	DNAJB12	10.4927	10.4927	0.207792	0	27.8387	27.8387	0.0272727	3.64608	2.65315	NM_017626.3	DNAJB12	10	Homo sapiens DnaJ (Hsp40) homolog, subfamily B, member 12 (DNAJB12), transcript variant 2, mRNA.	DJ10; DKFZp586B2023	DNAJB12	520296	Homo sapiens	RefSeq	ILMN_22702	NM_017626.3	NM_017626.3		54788	50593535	NM_017626.3	NP_060096.2	520296	A	703	CCCGGAGAAGAGGAAGCAGTATGACCAGTTCGGCGATGACAAGAGCCAGG	-	73770853-73770902	10q22.1f	The irregular network of unit membranes, visible only by electron microscopy, that occurs in the cytoplasm of many eukaryotic cells. The membranes form a complex meshwork of tubular channels, which are often expanded into slitlike cavities called cisternae. The ER takes two forms, rough (or granular), with ribosomes adhering to the outer surface, and smooth (with no ribosomes attached) [goid 5783…	The process of assisting in the covalent and noncovalent assembly of single chain polypeptides or multisubunit complexes into the correct tertiary structure [goid 6457] [evidence IEA]	Interacting selectvely with a heat shock protein, any protein synthesized or activated in response to heat shock [goid 31072] [evidence IEA]; Interacting selectively with an unfolded protein [goid 51082] [evidence IEA]	DJ10; DKFZp586B2023
ILMN_2333865	DNAJB12	50.7642	50.7642	0	0	67.3748	67.3748	0	2.61129	1.32721	NM_017626.3	DNAJB12	10	Homo sapiens DnaJ (Hsp40) homolog, subfamily B, member 12 (DNAJB12), transcript variant 2, mRNA.	DJ10; DKFZp586B2023	DNAJB12	610221	Homo sapiens	RefSeq	ILMN_22702	NM_017626.3	NM_017626.3		54788	50593535	NM_017626.3	NP_060096.2	610221	A	2935	CAGCCCAGAGAGATTATAAGAACTGATGTGGCCAGAGTGCCTACCCACTG	-	73762769-73762818	10q22.1f	The irregular network of unit membranes, visible only by electron microscopy, that occurs in the cytoplasm of many eukaryotic cells. The membranes form a complex meshwork of tubular channels, which are often expanded into slitlike cavities called cisternae. The ER takes two forms, rough (or granular), with ribosomes adhering to the outer surface, and smooth (with no ribosomes attached) [goid 5783…	The process of assisting in the covalent and noncovalent assembly of single chain polypeptides or multisubunit complexes into the correct tertiary structure [goid 6457] [evidence IEA]	Interacting selectvely with a heat shock protein, any protein synthesized or activated in response to heat shock [goid 31072] [evidence IEA]; Interacting selectively with an unfolded protein [goid 51082] [evidence IEA]	DJ10; DKFZp586B2023
ILMN_1789424	DNAJB12	-11.2082	1	0.779221	0	-9.51336	1	0.74026	0.313959	1	XM_944536.1	DNAJB12		PREDICTED: Homo sapiens DnaJ (Hsp40) homolog, subfamily B, member 12, transcript variant 2 (DNAJB12), mRNA.		DNAJB12	2000202	Homo sapiens	RefSeq	ILMN_137387	XM_944536.1	XM_944536.1		54788	89031974	XM_944536.1	XP_949629.1	2000202	I	1861	CCTGCAACTGGAGAGATGTGAGGAGCAGAGGACTAGGGCAGGGACTGTTG			10q22.1f	The irregular network of unit membranes, visible only by electron microscopy, that occurs in the cytoplasm of many eukaryotic cells. The membranes form a complex meshwork of tubular channels, which are often expanded into slitlike cavities called cisternae. The ER takes two forms, rough (or granular), with ribosomes adhering to the outer surface, and smooth (with no ribosomes attached) [goid 5783…	The process of assisting in the covalent and noncovalent assembly of single chain polypeptides or multisubunit complexes into the correct tertiary structure [goid 6457] [evidence IEA]	Interacting selectvely with a heat shock protein, any protein synthesized or activated in response to heat shock [goid 31072] [evidence IEA]; Interacting selectively with an unfolded protein [goid 51082] [evidence IEA]
ILMN_1712929	DNAJB12	26.1393	26.1393	0.025974	0	22.8126	22.8126	0.0545455	-0.496341	0.872733	NM_001002762.1	DNAJB12	10	Homo sapiens DnaJ (Hsp40) homolog, subfamily B, member 12 (DNAJB12), transcript variant 1, mRNA.	DJ10; DKFZp586B2023	DNAJB12	3780326	Homo sapiens	RefSeq	ILMN_22806	NM_001002762.1	NM_001002762.1		54788	50593536	NM_001002762.1	NP_001002762.1	3780326	I	2461	TACTTGTGTGGCATAAGCTAGAGGAGCCGGTGCCGCCTGAATGCCGAGCT	-	73764405-73764454	10q22.1f	The irregular network of unit membranes, visible only by electron microscopy, that occurs in the cytoplasm of many eukaryotic cells. The membranes form a complex meshwork of tubular channels, which are often expanded into slitlike cavities called cisternae. The ER takes two forms, rough (or granular), with ribosomes adhering to the outer surface, and smooth (with no ribosomes attached) [goid 5783…	The process of assisting in the covalent and noncovalent assembly of single chain polypeptides or multisubunit complexes into the correct tertiary structure [goid 6457] [evidence IEA]	Interacting selectvely with a heat shock protein, any protein synthesized or activated in response to heat shock [goid 31072] [evidence IEA]; Interacting selectively with an unfolded protein [goid 51082] [evidence IEA]	DJ10; DKFZp586B2023
ILMN_1758545	DNAJB12	25.2067	25.2067	0.0337662	0	32.3266	32.3266	0.0142857	1.21909	1.28246	XM_944538.1	DNAJB12	10	Homo sapiens DnaJ (Hsp40) homolog, subfamily B, member 12 (DNAJB12), transcript variant 2, mRNA.	DJ10; DKFZp586B2023	DNAJB12	5560484	Homo sapiens	RefSeq	ILMN_22702	NM_017626.3	NM_017626.3		54788	50593535	NM_017626.3	NP_060096.2	5560484	A	602	TACCGCAGACTGGCCCTCAAATTCCACCCAGACAAGAACCACGCACCTGG	-	73773149-73773198	10q22.1f	The irregular network of unit membranes, visible only by electron microscopy, that occurs in the cytoplasm of many eukaryotic cells. The membranes form a complex meshwork of tubular channels, which are often expanded into slitlike cavities called cisternae. The ER takes two forms, rough (or granular), with ribosomes adhering to the outer surface, and smooth (with no ribosomes attached) [goid 5783…	The process of assisting in the covalent and noncovalent assembly of single chain polypeptides or multisubunit complexes into the correct tertiary structure [goid 6457] [evidence IEA]	Interacting selectvely with a heat shock protein, any protein synthesized or activated in response to heat shock [goid 31072] [evidence IEA]; Interacting selectively with an unfolded protein [goid 51082] [evidence IEA]
ILMN_1689425	DNAJB13	-8.05063	1	0.714286	0	-14.5396	1	0.84026	-1.32503	1	NM_153614.2	DNAJB13	11	Homo sapiens DnaJ (Hsp40) related, subfamily B, member 13 (DNAJB13), mRNA.	TSARG6; FLJ46748; TSARG5	DNAJB13	1780309	Homo sapiens	RefSeq	ILMN_27153	NM_153614.2	NM_153614.2		374407	39204546	NM_153614.2	NP_705842.2	1780309	S	1578	AGGGGATGCCATTGCCGGAGGACCCCACTAAGAAAGGGGATCTCTTCATC	+	73358683-73358732	11q13.4b	The part of a cell or its extracellular environment in which a gene product is located. A gene product may be located in one or more parts of a cell and its location may be as specific as a particular macromolecular complex, that is, a stable, persistent association of macromolecules that function together [goid 5575] [evidence ND ]	The process of assisting in the covalent and noncovalent assembly of single chain polypeptides or multisubunit complexes into the correct tertiary structure [goid 6457] [evidence IEA]; A form of programmed cell death induced by external or internal signals that trigger the activity of proteolytic caspases, whose actions dismantle the cell and result in cell death. Apoptosis begins internally with…	Elemental activities, such as catalysis or binding, describing the actions of a gene product at the molecular level. A given gene product may exhibit one or more molecular functions [goid 3674] [evidence ND ]; Interacting selectvely with a heat shock protein, any protein synthesized or activated in response to heat shock [goid 31072] [evidence IEA]; Interacting selectively with an unfolded protei…	TSARG6; FLJ46748; TSARG5
ILMN_1657619	DNAJB14	23.9792	23.9792	0.0441558	0	40.5589	40.5589	0.0012987	3.23657	1.69142	NM_001031723.1	DNAJB14	4	Homo sapiens DnaJ (Hsp40) homolog, subfamily B, member 14 (DNAJB14), transcript variant 1, mRNA.	PRO34683; EGNR9427; FLJ14281; MGC22187	DNAJB14	60594	Homo sapiens	RefSeq	ILMN_9854	NM_001031723.1	NM_001031723.1		79982	72534739	NM_001031723.1	NP_001026893.1	60594	A	1055	ATGCAGCAAAAGTATACCGTGATGATCGACTCCGAAGGAAGGCAGATGCC	-	101041267-101041316	4q23b	Double layer of lipid molecules that encloses all cells, and, in eukaryotes, many organelles; may be a single or double lipid bilayer; also includes associated proteins [goid 16020] [evidence IEA]; Penetrating at least one phospholipid bilayer of a membrane. May also refer to the state of being buried in the bilayer with no exposure outside the bilayer. When used to describe a protein, indicates …	The process of assisting in the covalent and noncovalent assembly of single chain polypeptides or multisubunit complexes into the correct tertiary structure [goid 6457] [evidence IEA]	Interacting selectvely with a heat shock protein, any protein synthesized or activated in response to heat shock [goid 31072] [evidence IEA]; Interacting selectively with an unfolded protein [goid 51082] [evidence IEA]	PRO34683; EGNR9427; FLJ14281; MGC22187
ILMN_1668979	DNAJB14	-8.771	1	0.728571	0	-18.557	1	0.920779	-2.1582	1	NM_001031723.1	DNAJB14	4	Homo sapiens DnaJ (Hsp40) homolog, subfamily B, member 14 (DNAJB14), transcript variant 1, mRNA.	PRO34683; EGNR9427; FLJ14281; MGC22187	DNAJB14	1030411	Homo sapiens	RefSeq	ILMN_9854	NM_001031723.1	NM_001031723.1		79982	72534739	NM_001031723.1	NP_001026893.1	1030411	I	254	GCACAAAGGACAGCACATCTGGTAGTGGTGAAGGTGGAAAAGGCTATACC	-	101070655-101070704	4q23b	Double layer of lipid molecules that encloses all cells, and, in eukaryotes, many organelles; may be a single or double lipid bilayer; also includes associated proteins [goid 16020] [evidence IEA]; Penetrating at least one phospholipid bilayer of a membrane. May also refer to the state of being buried in the bilayer with no exposure outside the bilayer. When used to describe a protein, indicates …	The process of assisting in the covalent and noncovalent assembly of single chain polypeptides or multisubunit complexes into the correct tertiary structure [goid 6457] [evidence IEA]	Interacting selectvely with a heat shock protein, any protein synthesized or activated in response to heat shock [goid 31072] [evidence IEA]; Interacting selectively with an unfolded protein [goid 51082] [evidence IEA]	PRO34683; EGNR9427; FLJ14281; MGC22187
ILMN_2415898	DNAJB14	43.4836	43.4836	0.0012987	0	28.7543	28.7543	0.0233766	-2.53505	0.661268	NM_001031723.1	DNAJB14	4	Homo sapiens DnaJ (Hsp40) homolog, subfamily B, member 14 (DNAJB14), transcript variant 1, mRNA.	PRO34683; EGNR9427; FLJ14281; MGC22187	DNAJB14	1710240	Homo sapiens	RefSeq	ILMN_9854	NM_001031723.1	NM_001031723.1		79982	72534739	NM_001031723.1	NP_001026893.1	1710240	A	1271	CTGAATAGTTGGTTCCTGAAATCTTGGACTGTTTATGACCTACTGGCTCC	-	101041051-101041100	4q23b	Double layer of lipid molecules that encloses all cells, and, in eukaryotes, many organelles; may be a single or double lipid bilayer; also includes associated proteins [goid 16020] [evidence IEA]; Penetrating at least one phospholipid bilayer of a membrane. May also refer to the state of being buried in the bilayer with no exposure outside the bilayer. When used to describe a protein, indicates …	The process of assisting in the covalent and noncovalent assembly of single chain polypeptides or multisubunit complexes into the correct tertiary structure [goid 6457] [evidence IEA]	Interacting selectvely with a heat shock protein, any protein synthesized or activated in response to heat shock [goid 31072] [evidence IEA]; Interacting selectively with an unfolded protein [goid 51082] [evidence IEA]	PRO34683; EGNR9427; FLJ14281; MGC22187
ILMN_1653266	DNAJB14	56.2824	56.2824	0	0	29.6137	29.6137	0.0233766	-5.61732	0.526162	NM_024920.3	DNAJB14	4	Homo sapiens DnaJ (Hsp40) homolog, subfamily B, member 14 (DNAJB14), transcript variant 2, mRNA.	PRO34683; EGNR9427; FLJ14281; MGC22187	DNAJB14	5570626	Homo sapiens	RefSeq	ILMN_12080	NM_024920.3	NM_024920.3		79982	31542690	NM_024920.3	NP_079196.3	5570626	I	4209	GCATGATCTGTTTGGCCACATGCAAGTGTGAGCAGAAATAGAGCAGCACG	-	101040116-101040165	4q23b	Double layer of lipid molecules that encloses all cells, and, in eukaryotes, many organelles; may be a single or double lipid bilayer; also includes associated proteins [goid 16020] [evidence IEA]; Penetrating at least one phospholipid bilayer of a membrane. May also refer to the state of being buried in the bilayer with no exposure outside the bilayer. When used to describe a protein, indicates …	The process of assisting in the covalent and noncovalent assembly of single chain polypeptides or multisubunit complexes into the correct tertiary structure [goid 6457] [evidence IEA]	Interacting selectvely with a heat shock protein, any protein synthesized or activated in response to heat shock [goid 31072] [evidence IEA]; Interacting selectively with an unfolded protein [goid 51082] [evidence IEA]	PRO34683; EGNR9427; FLJ14281; MGC22187
ILMN_2288915	DNAJB14	-22.517	1	0.980519	0	-20.2524	1	0.954545	0.431498	1	NM_024920.3	DNAJB14	4	Homo sapiens DnaJ (Hsp40) homolog, subfamily B, member 14 (DNAJB14), transcript variant 2, mRNA.	PRO34683; EGNR9427; FLJ14281; MGC22187	DNAJB14	6560474	Homo sapiens	RefSeq	ILMN_12080	NM_024920.3	NM_024920.3		79982	31542690	NM_024920.3	NP_079196.3	6560474	I	4718	CTAAACAACATACTGTCATAGGAAAACTGGAGAGCTTAACCAACTTGCTC	-	101039607-101039656	4q23b	Double layer of lipid molecules that encloses all cells, and, in eukaryotes, many organelles; may be a single or double lipid bilayer; also includes associated proteins [goid 16020] [evidence IEA]; Penetrating at least one phospholipid bilayer of a membrane. May also refer to the state of being buried in the bilayer with no exposure outside the bilayer. When used to describe a protein, indicates …	The process of assisting in the covalent and noncovalent assembly of single chain polypeptides or multisubunit complexes into the correct tertiary structure [goid 6457] [evidence IEA]	Interacting selectvely with a heat shock protein, any protein synthesized or activated in response to heat shock [goid 31072] [evidence IEA]; Interacting selectively with an unfolded protein [goid 51082] [evidence IEA]	PRO34683; EGNR9427; FLJ14281; MGC22187
ILMN_2285213	DNAJB2	20.5442	20.5442	0.0649351	0	19.305	19.305	0.0857143	-0.197495	0.939678	NM_006736.5	DNAJB2	2	Homo sapiens DnaJ (Hsp40) homolog, subfamily B, member 2 (DNAJB2), transcript variant 2, mRNA.	HSPF3; HSJ1	DNAJB2	2810746	Homo sapiens	RefSeq	ILMN_34421	NM_006736.5	NM_006736.5		3300	88501732	NM_006736.5	NP_006727.2	2810746	I	2061	AGGAGGGGACTGCACCCATACTGCTTCCCTACCACAAATCAGGGCTCAGG	+	219858802-219858851	2q35f		The process of assisting in the covalent and noncovalent assembly of single chain polypeptides or multisubunit complexes into the correct tertiary structure [goid 6457] [pmid 1599432] [evidence TAS]; A change in state or activity of a cell or an organism (in terms of movement, secretion, enzyme production, gene expression, etc.) as a result of an unfolded protein stimulus [goid 6986] [pmid 159943…	Interacting selectvely with a heat shock protein, any protein synthesized or activated in response to heat shock [goid 31072] [evidence IEA]; Interacting selectively with an unfolded protein [goid 51082] [pmid 1599432] [evidence TAS]	HSPF3; HSJ1
ILMN_2390974	DNAJB2	121.802	121.802	0	0	138.316	138.316	0	1.89576	1.13558	NM_006736.5	DNAJB2	2	Homo sapiens DnaJ (Hsp40) homolog, subfamily B, member 2 (DNAJB2), transcript variant 2, mRNA.	HSPF3; HSJ1	DNAJB2	3830653	Homo sapiens	RefSeq	ILMN_34421	NM_006736.5	NM_006736.5		3300	88501732	NM_006736.5	NP_006727.2	3830653	A	3006	GGGAGTGGTGGAGCCAGTCGCTGTAACACTGAGCCTCAGAGACGAACCAA	+	219859747-219859796	2q35f		The process of assisting in the covalent and noncovalent assembly of single chain polypeptides or multisubunit complexes into the correct tertiary structure [goid 6457] [pmid 1599432] [evidence TAS]; A change in state or activity of a cell or an organism (in terms of movement, secretion, enzyme production, gene expression, etc.) as a result of an unfolded protein stimulus [goid 6986] [pmid 159943…	Interacting selectvely with a heat shock protein, any protein synthesized or activated in response to heat shock [goid 31072] [evidence IEA]; Interacting selectively with an unfolded protein [goid 51082] [pmid 1599432] [evidence TAS]	HSPF3; HSJ1
ILMN_3239193	DNAJB3	-3.41333	1	0.588312	0	-9.70196	1	0.744156	-1.25688	1	NM_001001394.3	DNAJB3	2	Homo sapiens DnaJ (Hsp40) homolog, subfamily B, member 3 (DNAJB3), mRNA.	MGC26879	DNAJB3	3290470	Homo sapiens	RefSeq	ILMN_12184	NM_001001394.3	NM_001001394.3		414061	157786298	NM_001001394.3	NP_001001394.1	3290470	S	1097	CAGCACTTTGAGCATTACCTTTTTCCGTTGGGAAAGTGTGAGCCAGGTGG	-	234651515-234651564	2q37.1d			Interacting selectvely with a heat shock protein, any protein synthesized or activated in response to heat shock [goid 31072] [evidence IEA]	MGC26879
ILMN_2222317	DNAJB4	36.9681	36.9681	0.0012987	0	11.4479	11.4479	0.190909	-5.50709	0.309669	NM_007034.3	DNAJB4	1	Homo sapiens DnaJ (Hsp40) homolog, subfamily B, member 4 (DNAJB4), mRNA.	DjB4; DNAJW; HLJ1	DNAJB4	4250537	Homo sapiens	RefSeq	ILMN_20230	NM_007034.3	NM_007034.3		11080	24431959	NM_007034.3	NP_008965.2	4250537	S	1779	GTAATGGCAATTTCTCTCCTGTGGAAATCCCAATTGCTTGAATTACTGAT	+	78255125-78255174	1p31.1e		The process of assisting in the covalent and noncovalent assembly of single chain polypeptides or multisubunit complexes into the correct tertiary structure [goid 6457] [evidence IEA]; A change in state or activity of a cell or an organism (in terms of movement, secretion, enzyme production, gene expression, etc.) as a result of an unfolded protein stimulus [goid 6986] [pmid 9546042] [evidence TA…	Interacting selectvely with a heat shock protein, any protein synthesized or activated in response to heat shock [goid 31072] [evidence IEA]; Interacting selectively with an unfolded protein [goid 51082] [pmid 9546042] [evidence TAS]	DjB4; DNAJW; HLJ1
ILMN_1813019	DNAJB4	11.3609	11.3609	0.194805	0	6.27296	6.27296	0.312987	-0.922355	0.552154	NM_007034.3	DNAJB4	1	Homo sapiens DnaJ (Hsp40) homolog, subfamily B, member 4 (DNAJB4), mRNA.	DjB4; DNAJW; HLJ1	DNAJB4	5420528	Homo sapiens	RefSeq	ILMN_20230	NM_007034.3	NM_007034.3		11080	24431959	NM_007034.3	NP_008965.2	5420528	S	1627	CACCTTCTGAAATGCTGCTATAGGGCTGGTATCTGTAAAAGAATATCCTG	+	78254973-78255022	1p31.1e		The process of assisting in the covalent and noncovalent assembly of single chain polypeptides or multisubunit complexes into the correct tertiary structure [goid 6457] [evidence IEA]; A change in state or activity of a cell or an organism (in terms of movement, secretion, enzyme production, gene expression, etc.) as a result of an unfolded protein stimulus [goid 6986] [pmid 9546042] [evidence TA…	Interacting selectvely with a heat shock protein, any protein synthesized or activated in response to heat shock [goid 31072] [evidence IEA]; Interacting selectively with an unfolded protein [goid 51082] [pmid 9546042] [evidence TAS]	DjB4; DNAJW; HLJ1
ILMN_1724221	DNAJB5	-1.64047	1	0.533766	0	-1.46678	1	0.52987	0.0305525	1	XM_941510.1	DNAJB5		PREDICTED: Homo sapiens DnaJ (Hsp40) homolog, subfamily B, member 5, transcript variant 2 (DNAJB5), mRNA.		DNAJB5	630008	Homo sapiens	RefSeq	ILMN_138197	XM_941510.1	XM_941510.1		25822	89030238	XM_941510.1	XP_946603.1	630008	I	20	GGGTCCTCAGTCTGGCCCAAGGACCAGGGCCTCAGCCTAGCCCCAAGAGT			9p13.3b		The process of assisting in the covalent and noncovalent assembly of single chain polypeptides or multisubunit complexes into the correct tertiary structure [goid 6457] [evidence IEA]; A change in state or activity of a cell or an organism (in terms of movement, secretion, enzyme production, gene expression, etc.) as a result of an unfolded protein stimulus [goid 6986] [pmid 10570961] [evidence I…	Interacting selectvely with a heat shock protein, any protein synthesized or activated in response to heat shock [goid 31072] [evidence IEA]; Interacting selectively with an unfolded protein [goid 51082] [evidence IEA]; Interacting selectvely with a heat shock protein, any protein synthesized or activated in response to heat shock [goid 31072] [evidence IEA]; Interacting selectively with an unfol…
ILMN_1794056	DNAJB5	13.0638	13.0638	0.163636	0	14.2565	14.2565	0.136364	0.197144	1.0913	XM_945237.1	DNAJB5	9	Homo sapiens DnaJ (Hsp40) homolog, subfamily B, member 5 (DNAJB5), mRNA.	KIAA1045; Hsc40	DNAJB5	2470196	Homo sapiens	RefSeq	ILMN_3154	NM_012266.3	NM_012266.3		25822	56549114	NM_012266.3	NP_036398.3	2470196	A	2069	GGGGTCAGGTGGCAGCTATTCCCCACCAAGAGATTCAGGGTCACAGGTTT	+	34988055-34988104	9p13.3b		The process of assisting in the covalent and noncovalent assembly of single chain polypeptides or multisubunit complexes into the correct tertiary structure [goid 6457] [evidence IEA]; A change in state or activity of a cell or an organism (in terms of movement, secretion, enzyme production, gene expression, etc.) as a result of an unfolded protein stimulus [goid 6986] [pmid 10570961] [evidence I…	Interacting selectvely with a heat shock protein, any protein synthesized or activated in response to heat shock [goid 31072] [evidence IEA]; Interacting selectively with an unfolded protein [goid 51082] [evidence IEA]; Interacting selectvely with a heat shock protein, any protein synthesized or activated in response to heat shock [goid 31072] [evidence IEA]; Interacting selectively with an unfol…
ILMN_1671235	DNAJB5	-8.31062	1	0.715584	0	-14.3766	1	0.835065	-1.21409	1	NM_012266.3	DNAJB5	9	Homo sapiens DnaJ (Hsp40) homolog, subfamily B, member 5 (DNAJB5), mRNA.	KIAA1045; Hsc40	DNAJB5	3130707	Homo sapiens	RefSeq	ILMN_3154	NM_012266.3	NM_012266.3		25822	56549114	NM_012266.3	NP_036398.3	3130707	I	76	CCGGAGCTTCCCACACTCCTGGGGAGAAGACTTCTTAGCCAGCTTGATGT	+	34980696-34980745	9p13.3b		The process of assisting in the covalent and noncovalent assembly of single chain polypeptides or multisubunit complexes into the correct tertiary structure [goid 6457] [evidence IEA]; A change in state or activity of a cell or an organism (in terms of movement, secretion, enzyme production, gene expression, etc.) as a result of an unfolded protein stimulus [goid 6986] [pmid 10570961] [evidence I…	Interacting selectvely with a heat shock protein, any protein synthesized or activated in response to heat shock [goid 31072] [evidence IEA]; Interacting selectively with an unfolded protein [goid 51082] [evidence IEA]; Interacting selectvely with a heat shock protein, any protein synthesized or activated in response to heat shock [goid 31072] [evidence IEA]; Interacting selectively with an unfol…	KIAA1045; Hsc40
ILMN_1663722	DNAJB5	31.6347	31.6347	0.00909091	0	5.64672	5.64672	0.322078	-6.13244	0.178498	NM_012266.3	DNAJB5	9	Homo sapiens DnaJ (Hsp40) homolog, subfamily B, member 5 (DNAJB5), mRNA.	KIAA1045; Hsc40	DNAJB5	5820209	Homo sapiens	RefSeq	ILMN_3154	NM_012266.3	NM_012266.3		25822	56549114	NM_012266.3	NP_036398.3	5820209	A	2114	GGTTTTTCCCCACACCTCTGAACTCAGGGCCTAGCCACCCCCAAACTTCC	+	34988100-34988149	9p13.3b		The process of assisting in the covalent and noncovalent assembly of single chain polypeptides or multisubunit complexes into the correct tertiary structure [goid 6457] [evidence IEA]; A change in state or activity of a cell or an organism (in terms of movement, secretion, enzyme production, gene expression, etc.) as a result of an unfolded protein stimulus [goid 6986] [pmid 10570961] [evidence I…	Interacting selectvely with a heat shock protein, any protein synthesized or activated in response to heat shock [goid 31072] [evidence IEA]; Interacting selectively with an unfolded protein [goid 51082] [evidence IEA]; Interacting selectvely with a heat shock protein, any protein synthesized or activated in response to heat shock [goid 31072] [evidence IEA]; Interacting selectively with an unfol…	KIAA1045; Hsc40
ILMN_2402416	DNAJB6	279.673	279.673	0	0	299.114	299.114	0	1.19274	1.06951	NM_005494.2	DNAJB6	7	Homo sapiens DnaJ (Hsp40) homolog, subfamily B, member 6 (DNAJB6), transcript variant 2, mRNA.	DKFZp566D0824; HSJ-2; MGC117297; HSJ2; MRJ; HHDJ1; FLJ42837; MSJ-1; DnaJ; MGC1152	DNAJB6	1230224	Homo sapiens	RefSeq	ILMN_26714	NM_005494.2	NM_005494.2		10049	24234719	NM_005494.2	NP_005485.1	1230224	A	557	CCGAGGGACGGGGTCGTTTTTCTCTGCGTTCAGTGGATTTCCGTCTTTTG	+	156867756-156867805	7q36.3c	A membrane-bounded organelle of eukaryotic cells in which chromosomes are housed and replicated. In most cells, the nucleus contains all of the cell's chromosomes except the organellar chromosomes, and is the site of RNA synthesis and processing. In some species, or in specialized cell types, RNA metabolism or DNA replication may be absent [goid 5634] [evidence IEA]; A membrane-bounded organelle …	The process of assisting in the covalent and noncovalent assembly of single chain polypeptides or multisubunit complexes into the correct tertiary structure [goid 6457] [pmid 11896048] [evidence IDA]; A change in state or activity of a cell or an organism (in terms of movement, secretion, enzyme production, gene expression, etc.) as a result of an unfolded protein stimulus [goid 6986] [evidence N…	Functions to increase the rate of ATP hydrolysis [goid 1671] [pmid 11896048] [evidence IDA]; Interacting selectively with DNA (deoxyribonucleic acid) [goid 3677] [evidence IEA]; Any transcription regulator activity that prevents or downregulates transcription [goid 16564] [evidence IEA]; Interacting selectvely with a heat shock protein, any protein synthesized or activated in response to heat sho…	DKFZp566D0824; HSJ-2; MGC117297; HSJ2; MRJ; HHDJ1; FLJ42837; MSJ-1; DnaJ; MGC1152
ILMN_1793770	DNAJB6	546.806	546.806	0	0	148.922	148.922	0	-77.4973	0.272349	NM_058246.3	DNAJB6	7	Homo sapiens DnaJ (Hsp40) homolog, subfamily B, member 6 (DNAJB6), transcript variant 1, mRNA.	DKFZp566D0824; HSJ-2; MGC117297; HSJ2; MRJ; HHDJ1; FLJ42837; MSJ-1; DnaJ; MGC1152	DNAJB6	5860315	Homo sapiens	RefSeq	ILMN_7651	NM_058246.3	NM_058246.3		10049	34328906	NM_058246.3	NP_490647.1	5860315	I	2134	GGATCTGCCGTTCATGTTGCTTTCTCCTTTGTCCTCTTGGACTTGAGGGC	+	156902552-156902601	7q36.3c	A membrane-bounded organelle of eukaryotic cells in which chromosomes are housed and replicated. In most cells, the nucleus contains all of the cell's chromosomes except the organellar chromosomes, and is the site of RNA synthesis and processing. In some species, or in specialized cell types, RNA metabolism or DNA replication may be absent [goid 5634] [evidence IEA]; A membrane-bounded organelle …	The process of assisting in the covalent and noncovalent assembly of single chain polypeptides or multisubunit complexes into the correct tertiary structure [goid 6457] [pmid 11896048] [evidence IDA]; A change in state or activity of a cell or an organism (in terms of movement, secretion, enzyme production, gene expression, etc.) as a result of an unfolded protein stimulus [goid 6986] [evidence N…	Functions to increase the rate of ATP hydrolysis [goid 1671] [pmid 11896048] [evidence IDA]; Interacting selectively with DNA (deoxyribonucleic acid) [goid 3677] [evidence IEA]; Any transcription regulator activity that prevents or downregulates transcription [goid 16564] [evidence IEA]; Interacting selectvely with a heat shock protein, any protein synthesized or activated in response to heat sho…	DKFZp566D0824; HSJ-2; MGC117297; HSJ2; MRJ; HHDJ1; FLJ42837; MSJ-1; DnaJ; MGC1152
ILMN_1809307	DNAJB7	-15.5657	1	0.866234	0	-7.59453	1	0.690909	1.63222	1	NM_145174.1	DNAJB7	22	Homo sapiens DnaJ (Hsp40) homolog, subfamily B, member 7 (DNAJB7), mRNA.	MGC138340; HSC3	DNAJB7	5490292	Homo sapiens	RefSeq	ILMN_6073	NM_145174.1	NM_145174.1		150353	21553334	NM_145174.1	NP_660157.1	5490292	S	2114	GGCCAGTCTTATCCTGAATTCCTCAGAGCAGTCTGTATGGTAGGCCATCA	-	41255967-41256016	22q13.2a	A membrane-bounded organelle of eukaryotic cells in which chromosomes are housed and replicated. In most cells, the nucleus contains all of the cell's chromosomes except the organellar chromosomes, and is the site of RNA synthesis and processing. In some species, or in specialized cell types, RNA metabolism or DNA replication may be absent [goid 5634] [pmid 18029348] [evidence IDA]; All of the co…		Interacting selectvely with a heat shock protein, any protein synthesized or activated in response to heat shock [goid 31072] [evidence IEA]	MGC138340; HSC3
ILMN_1768845	DNAJB8	-15.9745	1	0.877922	0	-12.4472	1	0.803896	0.685664	1	NM_153330.2	DNAJB8	3	Homo sapiens DnaJ (Hsp40) homolog, subfamily B, member 8 (DNAJB8), mRNA.	MGC33884	DNAJB8	3800598	Homo sapiens	RefSeq	ILMN_987	NM_153330.2	NM_153330.2		165721	46094077	NM_153330.2	NP_699161.1	3800598	S	2400	GTGCATGGGGCAGCAAACACGTGGGGCCGCAGACATAGCCTGATGGTTAA	-	129663990-129664039	3q21.3c			Interacting selectvely with a heat shock protein, any protein synthesized or activated in response to heat shock [goid 31072] [evidence IEA]	MGC33884
ILMN_1773742	DNAJB9	100.285	100.285	0	0	71.3251	71.3251	0	-4.14755	0.711224	NM_012328.1	DNAJB9	7	Homo sapiens DnaJ (Hsp40) homolog, subfamily B, member 9 (DNAJB9), mRNA.	MSTP049; MDG1; DKFZP564F1862; MST049; ERdj4	DNAJB9	2760164	Homo sapiens	RefSeq	ILMN_14354	NM_012328.1	NM_012328.1		4189	9558754	NM_012328.1	NP_036460.1	2760164	S	2167	GGAGCAAGTGTTCCTGCTGCCAGTTCTTTCCTCTTTAGGCGTGGTTGAGA	+	108002326-108002375	7q31.1a	A membrane-bounded organelle of eukaryotic cells in which chromosomes are housed and replicated. In most cells, the nucleus contains all of the cell's chromosomes except the organellar chromosomes, and is the site of RNA synthesis and processing. In some species, or in specialized cell types, RNA metabolism or DNA replication may be absent [goid 5634] [evidence IEA]; A small, dense body one or mo…	The process of assisting in the covalent and noncovalent assembly of single chain polypeptides or multisubunit complexes into the correct tertiary structure [goid 6457] [evidence IEA]	Modulates the activity of a molecular chaperone [goid 30188] [evidence ISS]; Interacting selectvely with a heat shock protein, any protein synthesized or activated in response to heat shock [goid 31072] [evidence IEA]; Interacting selectively with an unfolded protein [goid 51082] [evidence IEA]	MSTP049; MDG1; DKFZP564F1862; MST049; ERdj4
ILMN_1683234	DNAJC1	13.1706	13.1706	0.15974	0	29.2946	29.2946	0.0233766	3.41572	2.22424	NM_022365.2	DNAJC1	10	Homo sapiens DnaJ (Hsp40) homolog, subfamily C, member 1 (DNAJC1), mRNA.	MGC131954; ERdj1; DNAJL1; HTJ1	DNAJC1	2450678	Homo sapiens	RefSeq	ILMN_22102	NM_022365.3	NM_022365.3		64215	109715821	NM_022365.3	NP_071760.2	2450678	S	1707	GCAGAACAAAACGAGTCCAGCGACGAGGAGAGCCTGAGAAAAGAGAGAGC	-	22217443-22217481:22217969-22217979	10p12.31a	A membrane-bounded organelle of eukaryotic cells in which chromosomes are housed and replicated. In most cells, the nucleus contains all of the cell's chromosomes except the organellar chromosomes, and is the site of RNA synthesis and processing. In some species, or in specialized cell types, RNA metabolism or DNA replication may be absent [goid 5634] [evidence IEA]; The irregular network of unit…	Any process that modulates the frequency, rate or extent of the chemical reactions and pathways resulting in the formation of proteins by the translation of mRNA [goid 6417] [evidence IEA]; The process of assisting in the covalent and noncovalent assembly of single chain polypeptides or multisubunit complexes into the correct tertiary structure [goid 6457] [evidence IEA]; Any process that stops, …	Functions to increase the rate of ATP hydrolysis [goid 1671] [pmid 14668352] [evidence TAS]; Interacting selectively with DNA (deoxyribonucleic acid) [goid 3677] [evidence IEA]; Modulates the activity of chaperones of the Hsp70/Hsc70 class [goid 30192] [pmid 14668352] [evidence TAS]; Interacting selectvely with a heat shock protein, any protein synthesized or activated in response to heat shock […	ERdj1; DNAJL1; HTJ1
ILMN_1656486	DNAJC10	26.707	26.707	0.0220779	0	39.0077	39.0077	0.00519481	2.3656	1.46058	NM_018981.1	DNAJC10	2	Homo sapiens DnaJ (Hsp40) homolog, subfamily C, member 10 (DNAJC10), mRNA.	DKFZp434J1813; JPDI; ERdj5; MGC104194	DNAJC10	990528	Homo sapiens	RefSeq	ILMN_19735	NM_018981.1	NM_018981.1		54431	24308126	NM_018981.1	NP_061854.1	990528	S	3478	CACAGCCGAGAAACAGTGCAGCAGTATATGTGCACACAGTAAGTACACAA	+	183350785-183350834	2q32.1a	The space external to the outermost structure of a cell. For cells without external protective or external encapsulating structures this refers to space outside of the plasma membrane. This term covers the host cell environment outside an intracellular parasite [goid 5576] [evidence IEA]; The irregular network of unit membranes, visible only by electron microscopy, that occurs in the cytoplasm of…	The process of assisting in the covalent and noncovalent assembly of single chain polypeptides or multisubunit complexes into the correct tertiary structure [goid 6457] [evidence IEA]; Any process that maintains the redox environment of a cell or compartment within a cell [goid 45454] [evidence IEA]; The process of assisting in the covalent and noncovalent assembly of single chain polypeptides or…	Interacting selectvely with a heat shock protein, any protein synthesized or activated in response to heat shock [goid 31072] [evidence IEA]; Interacting selectively with an unfolded protein [goid 51082] [evidence IEA]; Interacting selectvely with a heat shock protein, any protein synthesized or activated in response to heat shock [goid 31072] [evidence IEA]; Interacting selectively with an unfol…	DKFZp434J1813; JPDI; ERdj5; MGC104194
ILMN_2151541	DNAJC10	110.92	110.92	0	0	71.7892	71.7892	0	-6.01164	0.647215	NM_018981.1	DNAJC10	2	Homo sapiens DnaJ (Hsp40) homolog, subfamily C, member 10 (DNAJC10), mRNA.	DKFZp434J1813; JPDI; ERdj5; MGC104194	DNAJC10	4250452	Homo sapiens	RefSeq	ILMN_19735	NM_018981.1	NM_018981.1		54431	24308126	NM_018981.1	NP_061854.1	4250452	S	3908	CTGTAGTTATTCCAGTTACTAGTTTACTGTCAGAGGGCTGCCTTTTTCAG	+	183351215-183351264	2q32.1a	The space external to the outermost structure of a cell. For cells without external protective or external encapsulating structures this refers to space outside of the plasma membrane. This term covers the host cell environment outside an intracellular parasite [goid 5576] [evidence IEA]; The irregular network of unit membranes, visible only by electron microscopy, that occurs in the cytoplasm of…	The process of assisting in the covalent and noncovalent assembly of single chain polypeptides or multisubunit complexes into the correct tertiary structure [goid 6457] [evidence IEA]; Any process that maintains the redox environment of a cell or compartment within a cell [goid 45454] [evidence IEA]; The process of assisting in the covalent and noncovalent assembly of single chain polypeptides or…	Interacting selectvely with a heat shock protein, any protein synthesized or activated in response to heat shock [goid 31072] [evidence IEA]; Interacting selectively with an unfolded protein [goid 51082] [evidence IEA]; Interacting selectvely with a heat shock protein, any protein synthesized or activated in response to heat shock [goid 31072] [evidence IEA]; Interacting selectively with an unfol…	DKFZp434J1813; JPDI; ERdj5; MGC104194
ILMN_1747903	DNAJC11	-2.86188	1	0.572727	0	-1.15475	1	0.516883	0.307696	1	NM_018198.1	DNAJC11	1	Homo sapiens DnaJ (Hsp40) homolog, subfamily C, member 11 (DNAJC11), mRNA.	FLJ10737; RP1-126A5.3; dJ126A5.1	DNAJC11	450408	Homo sapiens	RefSeq	ILMN_14957	NM_018198.2	NM_018198.2		55735	141802745	NM_018198.2	NP_060668.1	450408	S	1438	CAAGAGCAGGAAGAGCGAGAAGGTGAAGGTGATTGACGTGACTGTGCCCC	-	6619894-6619943	1p36.31a			Interacting selectvely with a heat shock protein, any protein synthesized or activated in response to heat shock [goid 31072] [evidence IEA]; Interacting selectvely with a heat shock protein, any protein synthesized or activated in response to heat shock [goid 31072] [evidence IEA]	FLJ10737; RP1-126A5.3; dJ126A5.1
ILMN_2269256	DNAJC12	35.8499	35.8499	0.0025974	0	50.0199	50.0199	0	2.63565	1.39526	NM_021800.2	DNAJC12	10	Homo sapiens DnaJ (Hsp40) homolog, subfamily C, member 12 (DNAJC12), transcript variant 1, mRNA.	RP11-57G10.2; JDP1	DNAJC12	2450411	Homo sapiens	RefSeq	ILMN_177844	NM_021800.2	NM_021800.2		56521	41406092	NM_021800.2	NP_068572.1	2450411	I	789	GGAAGAGCAAGACTGTCCCCTATGCTGCCAACATGCAGTCTTTGTTTATG	-	69556800-69556849	10q21.3d		The process of assisting in the covalent and noncovalent assembly of single chain polypeptides or multisubunit complexes into the correct tertiary structure [goid 6457] [evidence IEA]	Interacting selectvely with a heat shock protein, any protein synthesized or activated in response to heat shock [goid 31072] [evidence IEA]; Interacting selectively with an unfolded protein [goid 51082] [evidence IEA]	RP11-57G10.2; JDP1
ILMN_1803073	DNAJC12	102.506	102.506	0	0	106.164	106.164	0	0.330702	1.03569	NM_021800.2	DNAJC12	10	Homo sapiens DnaJ (Hsp40) homolog, subfamily C, member 12 (DNAJC12), transcript variant 1, mRNA.	RP11-57G10.2; JDP1	DNAJC12	5720465	Homo sapiens	RefSeq	ILMN_15911	NM_021800.2	NM_021800.2		56521	41406092	NM_021800.2	NP_068572.1	5720465	I	689	GTTGGCACCTTCGTTTCCGCTGGTCCAAGGATGCTCCCTCAGAACTCCTG	-	69556900-69556949	10q21.3d		The process of assisting in the covalent and noncovalent assembly of single chain polypeptides or multisubunit complexes into the correct tertiary structure [goid 6457] [evidence IEA]	Interacting selectvely with a heat shock protein, any protein synthesized or activated in response to heat shock [goid 31072] [evidence IEA]; Interacting selectively with an unfolded protein [goid 51082] [evidence IEA]	RP11-57G10.2; JDP1
ILMN_2311020	DNAJC12	33.2469	33.2469	0.00779221	0	21.9923	21.9923	0.061039	-2.08349	0.661485	NM_201262.1	DNAJC12	10	Homo sapiens DnaJ (Hsp40) homolog, subfamily C, member 12 (DNAJC12), transcript variant 2, mRNA.	RP11-57G10.2; JDP1	DNAJC12	6420736	Homo sapiens	RefSeq	ILMN_18576	NM_201262.1	NM_201262.1		56521	41406093	NM_201262.1	NP_957714.1	6420736	A	399	CTGGCGAAGGAGCCAGATGTCGATGCCATTCCAGCAGTGGGAAGCTTTGA	-	69571298-69571347	10q21.3d		The process of assisting in the covalent and noncovalent assembly of single chain polypeptides or multisubunit complexes into the correct tertiary structure [goid 6457] [evidence IEA]	Interacting selectvely with a heat shock protein, any protein synthesized or activated in response to heat shock [goid 31072] [evidence IEA]; Interacting selectively with an unfolded protein [goid 51082] [evidence IEA]	RP11-57G10.2; JDP1
ILMN_1725773	DNAJC12	1.28097	1.28097	0.458442	0	1.34843	1.34843	0.45974	0.0112228	1.05266	NM_201262.1	DNAJC12	10	Homo sapiens DnaJ (Hsp40) homolog, subfamily C, member 12 (DNAJC12), transcript variant 2, mRNA.	RP11-57G10.2; JDP1	DNAJC12	6900538	Homo sapiens	RefSeq	ILMN_18576	NM_201262.1	NM_201262.1		56521	41406093	NM_201262.1	NP_957714.1	6900538	I	466	GTGGGTTTCTCGCTGGGTGCGACGTGAATTTGTGAAGCTCAGGATGCCCA	-	69571231-69571254:69571255-69571280	10q21.3d		The process of assisting in the covalent and noncovalent assembly of single chain polypeptides or multisubunit complexes into the correct tertiary structure [goid 6457] [evidence IEA]	Interacting selectvely with a heat shock protein, any protein synthesized or activated in response to heat shock [goid 31072] [evidence IEA]; Interacting selectively with an unfolded protein [goid 51082] [evidence IEA]	RP11-57G10.2; JDP1
ILMN_1752281	DNAJC13	146.936	146.936	0	0	115.067	115.067	0	-4.34157	0.78311	NM_015268.2	DNAJC13	3	Homo sapiens DnaJ (Hsp40) homolog, subfamily C, member 13 (DNAJC13), mRNA.	KIAA0678; FLJ25863; RME8	DNAJC13	2900722	Homo sapiens	RefSeq	ILMN_24838	NM_015268.3	NM_015268.3		23317	112421121	NM_015268.3	NP_056083.3	2900722	S	7204	TCTCCTGCATCAAGTCTGCGTGGCCATCCTCCCCCCACCATCCAAGACTA	+	132257533-132257582	3q22.1c	All of the contents of a cell excluding the plasma membrane and nucleus, but including other subcellular structures [goid 5737] [evidence IEA]	The synthesis of aminoacyl tRNA by the formation of an ester bond between the 3'-hydroxyl group of the most 3' adenosine of the tRNA, to be used in ribosome-mediated polypeptide synthesis [goid 6418] [evidence IEA]	Interacting selectively with a nucleotide, any compound consisting of a nucleoside that is esterified with (ortho)phosphate or an oligophosphate at any hydroxyl group on the ribose or deoxyribose moiety [goid 166] [evidence IEA]; Catalysis of the formation of aminoacyl-tRNA from ATP, amino acid, and tRNA with the release of pyrophosphate and AMP [goid 4812] [evidence IEA]; Interacting selectively…	KIAA0678; FLJ25863; RME8
ILMN_1785177	DNAJC14	189.29	189.29	0	0	185.631	185.631	0	-0.239926	0.980675	NM_032364.4	DNAJC14	12	Homo sapiens DnaJ (Hsp40) homolog, subfamily C, member 14 (DNAJC14), mRNA.	DNAJ; LIP6; HDJ3; DRIP78	DNAJC14	3440608	Homo sapiens	RefSeq	ILMN_27725	NM_032364.5	NM_032364.5		85406	119943095	NM_032364.5	NP_115740.5	3440608	S	2909	GCTACAAGTCTATCTTCTTTCTTGACCCATTTCAGGAGGGAGCCCTCTCC	-	56215115-56215164	12q13.2c	The irregular network of unit membranes, visible only by electron microscopy, that occurs in the cytoplasm of many eukaryotic cells. The membranes form a complex meshwork of tubular channels, which are often expanded into slitlike cavities called cisternae. The ER takes two forms, rough (or granular), with ribosomes adhering to the outer surface, and smooth (with no ribosomes attached) [goid 5783…	The process of assisting in the covalent and noncovalent assembly of single chain polypeptides or multisubunit complexes into the correct tertiary structure [goid 6457] [evidence IEA]; The directed movement of proteins into, out of, within or between cells [goid 15031] [evidence IEA]	Interacting selectvely with a heat shock protein, any protein synthesized or activated in response to heat shock [goid 31072] [evidence IEA]; Interacting selectively with an unfolded protein [goid 51082] [evidence IEA]	DNAJ; LIP6; HDJ3; DRIP78
ILMN_1812666	DNAJC15	29.8488	29.8488	0.012987	0	8.94787	8.94787	0.249351	-4.72992	0.299773	NM_013238.2	DNAJC15	13	Homo sapiens DnaJ (Hsp40) homolog, subfamily C, member 15 (DNAJC15), mRNA.	MCJ; DNAJD1; HSD18	DNAJC15	2190707	Homo sapiens	RefSeq	ILMN_18054	NM_013238.2	NM_013238.2		29103	66472919	NM_013238.2	NP_037370.2	2190707	S	2702	TTCTGAGAGCAGGCATTGTATCTGTCTTGTTTGGTGTTACATTGGCACCC	+	42581232-42581281	13q14.11d	A membrane-bounded organelle of eukaryotic cells in which chromosomes are housed and replicated. In most cells, the nucleus contains all of the cell's chromosomes except the organellar chromosomes, and is the site of RNA synthesis and processing. In some species, or in specialized cell types, RNA metabolism or DNA replication may be absent [goid 5634] [pmid 18029348] [evidence IDA]; All of the co…		Interacting selectvely with a heat shock protein, any protein synthesized or activated in response to heat shock [goid 31072] [evidence IEA]	DNAJD1; HSD18; MCJ
ILMN_1717078	DNAJC16	-16.4611	1	0.885714	0	-11.558	1	0.784416	0.980003	1	NM_015291.1	DNAJC16	1	Homo sapiens DnaJ (Hsp40) homolog, subfamily C, member 16 (DNAJC16), mRNA.	RP4-680D5.1; DKFZp781I1547; DKFZp686G1298; DKFZp686N0387; KIAA0962	DNAJC16	4280072	Homo sapiens	RefSeq	ILMN_562	NM_015291.2	NM_015291.2		23341	82524312	NM_015291.2	NP_056106.1	4280072	S	2280	GGAAGCCATAGGGTCGTGCAGTGATGTTGACTCTTCCCTCTACCTGGGTG	+	15767070-15767119	1p36.21a	Double layer of lipid molecules that encloses all cells, and, in eukaryotes, many organelles; may be a single or double lipid bilayer; also includes associated proteins [goid 16020] [evidence IEA]; Penetrating at least one phospholipid bilayer of a membrane. May also refer to the state of being buried in the bilayer with no exposure outside the bilayer. When used to describe a protein, indicates …	The process of assisting in the covalent and noncovalent assembly of single chain polypeptides or multisubunit complexes into the correct tertiary structure [goid 6457] [evidence IEA]; Any process that maintains the redox environment of a cell or compartment within a cell [goid 45454] [evidence IEA]; The process of assisting in the covalent and noncovalent assembly of single chain polypeptides or…	Interacting selectvely with a heat shock protein, any protein synthesized or activated in response to heat shock [goid 31072] [evidence IEA]; Interacting selectively with an unfolded protein [goid 51082] [evidence IEA]; Interacting selectvely with a heat shock protein, any protein synthesized or activated in response to heat shock [goid 31072] [evidence IEA]; Interacting selectively with an unfol…	RP4-680D5.1; DKFZp781I1547; DKFZp686G1298; DKFZp686N0387; KIAA0962
ILMN_1703573	DNAJC17	46.3231	46.3231	0.0012987	0	81.823	81.823	0	7.98784	1.76635	NM_018163.1	DNAJC17	15	Homo sapiens DnaJ (Hsp40) homolog, subfamily C, member 17 (DNAJC17), mRNA.	FLJ10634	DNAJC17	110615	Homo sapiens	RefSeq	ILMN_3695	NM_018163.1	NM_018163.1		55192	8922562	NM_018163.1	NP_060633.1	110615	S	927	CCCCAGCTCCAGCCATCCACCCCTCAGCCCTTTTCTTCAACGTCACCAAT	-	41060087-41060136	15q15.1b		The process of assisting in the covalent and noncovalent assembly of single chain polypeptides or multisubunit complexes into the correct tertiary structure [goid 6457] [evidence IEA]	Interacting selectively with an RNA molecule or a portion thereof [goid 3723] [evidence IEA]; Interacting selectvely with a heat shock protein, any protein synthesized or activated in response to heat shock [goid 31072] [evidence IEA]; Interacting selectively with an unfolded protein [goid 51082] [evidence IEA]	FLJ10634
ILMN_1688730	DNAJC18	36.5686	36.5686	0.0012987	0	41.087	41.087	0.0012987	0.694039	1.12356	NM_152686.2	DNAJC18	5	Homo sapiens DnaJ (Hsp40) homolog, subfamily C, member 18 (DNAJC18), mRNA.	MGC29463	DNAJC18	2190400	Homo sapiens	RefSeq	ILMN_1448	NM_152686.2	NM_152686.2		202052	51871334	NM_152686.2	NP_689899.1	2190400	S	3384	GACAGGTTAAAAGACCCTGTCCTAGATGCCCAGGAATCAGGTAGTCACAC	-	138775384-138775433	5q31.2d	Double layer of lipid molecules that encloses all cells, and, in eukaryotes, many organelles; may be a single or double lipid bilayer; also includes associated proteins [goid 16020] [evidence IEA]; Penetrating at least one phospholipid bilayer of a membrane. May also refer to the state of being buried in the bilayer with no exposure outside the bilayer. When used to describe a protein, indicates …	The process of assisting in the covalent and noncovalent assembly of single chain polypeptides or multisubunit complexes into the correct tertiary structure [goid 6457] [evidence IEA]; The process by which a methyl group is covalently attached to a molecule [goid 32259] [evidence IEA]	Interacting selectively with any nucleic acid [goid 3676] [evidence IEA]; Catalysis of the transfer of a methyl group to an acceptor molecule [goid 8168] [evidence IEA]; Interacting selectvely with a heat shock protein, any protein synthesized or activated in response to heat shock [goid 31072] [evidence IEA]; Interacting selectively with an unfolded protein [goid 51082] [evidence IEA]	MGC29463
ILMN_1742109	DNAJC19	15.303	15.303	0.123377	0	0.268366	1	0.496104	-3.19109	0.0653468	NM_145261.2	DNAJC19	3	Homo sapiens DnaJ (Hsp40) homolog, subfamily C, member 19 (DNAJC19), mRNA.	TIM14; TIMM14	DNAJC19	4150070	Homo sapiens	RefSeq	ILMN_834	NM_145261.2	NM_145261.2		131118	41152082	NM_145261.2	NP_660304.1	4150070	A	779	GAAGATGACAGTCCTTGCTCTCAGGGAGCCCCCACTTTAATGGGAGACTG	-	182184784-182184833	3q26.33b	A semiautonomous, self replicating organelle that occurs in varying numbers, shapes, and sizes in the cytoplasm of virtually all eukaryotic cells. It is notably the site of tissue respiration [goid 5739] [pmid 12592411] [evidence IDA]; The inner, i.e. lumen-facing, lipid bilayer of the mitochondrial envelope. It is highly folded to form cristae [goid 5743] [evidence IEA]; Double layer of lipid mo…	The process of assisting in the covalent and noncovalent assembly of single chain polypeptides or multisubunit complexes into the correct tertiary structure [goid 6457] [pmid 16055927] [evidence NAS]; The series of events required for an organism to receive a visual stimulus, convert it to a molecular signal, and recognize and characterize the signal. Visual stimuli are detected in the form of ph…	Interacting selectvely with a heat shock protein, any protein synthesized or activated in response to heat shock [goid 31072] [evidence IEA]	TIM14; TIMM14
ILMN_2174296	DNAJC2	-14.765	1	0.846753	0	-18.2702	1	0.912987	-0.680605	1	NM_014377.1	DNAJC2	7	Homo sapiens DnaJ (Hsp40) homolog, subfamily C, member 2 (DNAJC2), transcript variant 1, mRNA.	MPP11; MPHOSPH11; ZUO1; DNAJC2	DNAJC2	1770142	Homo sapiens	RefSeq	ILMN_168524	NM_014377.1	NM_014377.1		27000	94538369	NM_014377.1	NP_055192.1	1770142	S	1545	CGTATGCGACAAGCATCTAAGAACACAGAGAAATCAACTGGTGGAGGTGG	-	102957360-102957409	7q22.1f			Interacting selectvely with a heat shock protein, any protein synthesized or activated in response to heat shock [goid 31072] [evidence IEA]	MPP11; MPHOSPH11; ZUO1; DNAJC2
ILMN_1711089	DNAJC21	8.02755	8.02755	0.264935	0	10.3658	10.3658	0.215584	0.405836	1.29127	NM_001012339.2	DNAJC21	5	Homo sapiens DnaJ (Hsp40) homolog, subfamily C, member 21 (DNAJC21), transcript variant 1, mRNA.		DNAJC21	650367	Homo sapiens	RefSeq	ILMN_165823	NM_194283.3	NM_194283.3		134218	68077167	NM_194283.3	NP_919259.3	650367	A	5497	CAGTTAAAGTAGTGTGTGGCTGGTGCCAGTAGAGGTCAGTCAAGGGATCC	+	34958358-34958407	5p13.2d	The living contents of a cell; the matter contained within (but not including) the plasma membrane, usually taken to exclude large vacuoles and masses of secretory or ingested material. In eukaryotes it includes the nucleus and cytoplasm [goid 5622] [evidence IEA]		Interacting selectively with any nucleic acid [goid 3676] [evidence IEA]; Interacting selectively with zinc (Zn) ions [goid 8270] [evidence IEA]; Interacting selectvely with a heat shock protein, any protein synthesized or activated in response to heat shock [goid 31072] [evidence IEA]; Interacting selectively with any metal ion [goid 46872] [evidence IEA]	JJJ1; DNAJA5; GS3
ILMN_1714563	DNAJC21	-12.6617	1	0.807792	0	-1.38201	1	0.525974	2.46934	1	NM_194283.3	DNAJC21	5	Homo sapiens DnaJ (Hsp40) homolog, subfamily C, member 21 (DNAJC21), transcript variant 1, mRNA.		DNAJC21	4830692	Homo sapiens	RefSeq	ILMN_165823	NM_194283.3	NM_194283.3		134218	68077167	NM_194283.3	NP_919259.3	4830692	I	1440	CCTGCAGCTCACTTTCAGATGGCTTGGGGAAAAAAGTGTGTGTTGGGAGA	+	34949675-34949724	5p13.2d	The living contents of a cell; the matter contained within (but not including) the plasma membrane, usually taken to exclude large vacuoles and masses of secretory or ingested material. In eukaryotes it includes the nucleus and cytoplasm [goid 5622] [evidence IEA]		Interacting selectively with any nucleic acid [goid 3676] [evidence IEA]; Interacting selectively with zinc (Zn) ions [goid 8270] [evidence IEA]; Interacting selectvely with a heat shock protein, any protein synthesized or activated in response to heat shock [goid 31072] [evidence IEA]; Interacting selectively with any metal ion [goid 46872] [evidence IEA]	JJJ1; DNAJA5; GS3
ILMN_2347323	DNAJC21	3.48048	3.48048	0.401299	0	3.9958	3.9958	0.371429	0.087057	1.14806	NM_001012339.2	DNAJC21	5	Homo sapiens DnaJ (Hsp40) homolog, subfamily C, member 21 (DNAJC21), transcript variant 2, mRNA.	JJJ1; DNAJA5; GS3	DNAJC21	6060168	Homo sapiens	RefSeq	ILMN_15183	NM_001012339.2	NM_001012339.2		134218	68077165	NM_001012339.2	NP_001012339.2	6060168	A	5716	GACAAGGAAATGTTTGCAATGCATGGAACTGTCAAAGGATTCGTATCTGG	+	34958712-34958761	5p13.2d	The living contents of a cell; the matter contained within (but not including) the plasma membrane, usually taken to exclude large vacuoles and masses of secretory or ingested material. In eukaryotes it includes the nucleus and cytoplasm [goid 5622] [evidence IEA]		Interacting selectively with any nucleic acid [goid 3676] [evidence IEA]; Interacting selectively with zinc (Zn) ions [goid 8270] [evidence IEA]; Interacting selectvely with a heat shock protein, any protein synthesized or activated in response to heat shock [goid 31072] [evidence IEA]; Interacting selectively with any metal ion [goid 46872] [evidence IEA]	JJJ1; DNAJA5; GS3
ILMN_1749636	DNAJC22	63.6743	63.6743	0	0	57.7837	57.7837	0	-0.861451	0.907488	NM_024902.2	DNAJC22	12	Homo sapiens DnaJ (Hsp40) homolog, subfamily C, member 22 (DNAJC22), mRNA.		DNAJC22	7510544	Homo sapiens	RefSeq	ILMN_28329	NM_024902.2	NM_024902.2		79962	24431938	NM_024902.2	NP_079178.2	7510544	S	1417	CCCGGAGGTGAAAAGAAACTTCCCCCTGAGGACTGACTCTTCCTAGCAGA	+	48031542-48031552:48031553-48031591	12q13.12b	Double layer of lipid molecules that encloses all cells, and, in eukaryotes, many organelles; may be a single or double lipid bilayer; also includes associated proteins [goid 16020] [evidence IEA]; Penetrating at least one phospholipid bilayer of a membrane. May also refer to the state of being buried in the bilayer with no exposure outside the bilayer. When used to describe a protein, indicates …		Interacting selectvely with a heat shock protein, any protein synthesized or activated in response to heat shock [goid 31072] [evidence IEA]
ILMN_1685930	DNAJC24	109.168	109.168	0	0	84.4976	84.4976	0	-3.87945	0.774013	NM_181706.3	DNAJC24	11	Homo sapiens DnaJ (Hsp40) homolog, subfamily C, member 24 (DNAJC24), mRNA.	JJJ3; ZCSL3	DNAJC24	5890300	Homo sapiens	RefSeq	ILMN_37314	NM_181706.4	NM_181706.4		120526	89111950	NM_181706.4	NP_859057.4	5890300	S	2387	AGAACAAGAATTCAAAAGTGAGGTAGTCATCCAGGTTCCCCCTCCCACAA	+	31410118-31410167	11p13f			Interacting selectively with zinc (Zn) ions [goid 8270] [evidence IEA]; Interacting selectvely with a heat shock protein, any protein synthesized or activated in response to heat shock [goid 31072] [evidence IEA]; Interacting selectively with any metal ion [goid 46872] [evidence IEA]	Dph4
ILMN_1778161	DNAJC25	11.464	11.464	0.194805	0	1.52635	1.52635	0.454545	-1.97311	0.133143	NM_001015882.1	DNAJC25	9	Homo sapiens DnaJ (Hsp40) homolog, subfamily C , member 25 (DNAJC25), mRNA.		DNAJC25	4040719	Homo sapiens	RefSeq	ILMN_13855	NM_001015882.2	NM_001015882.2		548645	118498346	NM_001015882.2	NP_001015882.2	4040719	S	2044	TGCATTTAAGCCAGAAACGAGGTACATGGCTGTGTGCTCTTCTGTCAACC	+	113456228-113456277	9q31.3b	Double layer of lipid molecules that encloses all cells, and, in eukaryotes, many organelles; may be a single or double lipid bilayer; also includes associated proteins [goid 16020] [evidence IEA]; Penetrating at least one phospholipid bilayer of a membrane. May also refer to the state of being buried in the bilayer with no exposure outside the bilayer. When used to describe a protein, indicates …		Interacting selectvely with a heat shock protein, any protein synthesized or activated in response to heat shock [goid 31072] [evidence IEA]
ILMN_1767809	DNAJC25-GNG10	17.1925	17.1925	0.102597	0	8.07698	8.07698	0.266234	-1.80107	0.469798	NM_004125.2	DNAJC25-GNG10	9	Homo sapiens DNAJC25-GNG10 readthrough (DNAJC25-GNG10), mRNA.		DNAJC25-GNG10	540161	Homo sapiens	RefSeq	ILMN_29106	NM_004125.2	NM_004125.2		552891	21361096	NM_004125.2	NP_004116.2	540161	S	337	AACCGCCTACGAGACACTCAAGGTCTCTCAGGCAGCTGCAGAGCTTCAAC	+	113433823-113433844:113468916-113468943	9q31.3b
ILMN_2210064	DNAJC25-GNG10	-9.71091	1	0.753247	0	-17.0066	1	0.887013	-1.50827	1	NM_004125.2	DNAJC25-GNG10	9	Homo sapiens DNAJC25-GNG10 readthrough (DNAJC25-GNG10), mRNA.		DNAJC25-GNG10	7510082	Homo sapiens	RefSeq	ILMN_29106	NM_004125.2	NM_004125.2		552891	21361096	NM_004125.2	NP_004116.2	7510082	S	1404	CGGTCTTTGAAGAGCTTGGAAATAAAATTTCTGCTTAATTAATCAAAAAA	+	113472286-113472330:114393666-114393670	9q31.3b
ILMN_1810436	DNAJC27	20.543	20.543	0.0649351	0	20.57	20.57	0.0779221	0.00438007	1.00132	NM_016544.1	DNAJC27	2	Homo sapiens DnaJ (Hsp40) homolog, subfamily C, member 27 (DNAJC27), mRNA.	RabJS; DKFZp434N211	DNAJC27	620072	Homo sapiens	RefSeq	ILMN_30155	NM_016544.1	NM_016544.1		51277	23821014	NM_016544.1	NP_057628.1	620072	S	4613	CTGGAGAGCTGGACAGTGTTGGTTAGCTTCCTGCATTGATTGCCCCTGGG	-	25166695-25166744	2p23.3c				RabJS; DKFZp434N211
ILMN_2244087	DNAJC28	-16.513	1	0.885714	0	-1.7354	1	0.536364	3.44876	1	NM_017833.3	DNAJC28	21	Homo sapiens DnaJ (Hsp40) homolog, subfamily C, member 28 (DNAJC28), transcript variant 1, mRNA.	C21orf78	DNAJC28	430564	Homo sapiens	RefSeq	ILMN_173100	NM_017833.3	NM_017833.3		54943	93352544	NM_017833.3	NP_060303.2	430564	I	329	CTGGCCTCTGGCAGATAGCTCCTTCCTAGCGAGCTGTGGAGCTTAAAGTC	-	34863412-34863461	21q22.11c			Interacting selectvely with a heat shock protein, any protein synthesized or activated in response to heat shock [goid 31072] [evidence IEA]	C21orf78
ILMN_2253246	DNAJC28	0.691945	1	0.468831	0	-8.21739	1	0.702597	-1.84216	1	NM_001040192.1	DNAJC28	21	Homo sapiens DnaJ (Hsp40) homolog, subfamily C, member 28 (DNAJC28), transcript variant 2, mRNA.	C21orf78	DNAJC28	2230014	Homo sapiens	RefSeq	ILMN_167368	NM_001040192.1	NM_001040192.1		54943	93352548	NM_001040192.1	NP_001035282.1	2230014	I	34	TGCCCTGCCTGGGTCCTCCGGGGTAAAGTTCGTTTGGCGGAAGATTGTCC	-	34863940-34863989	21q22.11c			Interacting selectvely with a heat shock protein, any protein synthesized or activated in response to heat shock [goid 31072] [evidence IEA]	C21orf78
ILMN_2316083	DNAJC28	6.69057	6.69057	0.296104	0	11.1564	11.1564	0.202597	0.810961	1.66748	NM_017833.3	DNAJC28	21	Homo sapiens DnaJ (Hsp40) homolog, subfamily C, member 28 (DNAJC28), transcript variant 1, mRNA.	C21orf78	DNAJC28	6200379	Homo sapiens	RefSeq	ILMN_173100	NM_017833.3	NM_017833.3		54943	93352544	NM_017833.3	NP_060303.2	6200379	A	1732	CACATAGCCAATGATGTGTGAGTGAGAAACCTATCAGGTTTGTCCTGAGG	-	34860368-34860417	21q22.11c			Interacting selectvely with a heat shock protein, any protein synthesized or activated in response to heat shock [goid 31072] [evidence IEA]	C21orf78
ILMN_1659843	DNAJC3	20.8853	20.8853	0.0623377	0	38.7558	38.7558	0.00519481	3.46756	1.85565	NM_006260.2	DNAJC3	13	Homo sapiens DnaJ (Hsp40) homolog, subfamily C, member 3 (DNAJC3), mRNA.	PRKRI; HP58; P58IPK; P58	DNAJC3	7000630	Homo sapiens	RefSeq	ILMN_26093	NM_006260.2	NM_006260.2		5611	24234721	NM_006260.2	NP_006251.1	7000630	S	1400	TTGACGACGGAGAAGATCCTTTGGATGCAGAGAGCCAGCAAGGAGGCGGC	+	95241143-95241192	13q32.1b	All of the contents of a cell excluding the plasma membrane and nucleus, but including other subcellular structures [goid 5737] [pmid 8666242] [evidence TAS]; The irregular network of unit membranes, visible only by electron microscopy, that occurs in the cytoplasm of many eukaryotic cells. The membranes form a complex meshwork of tubular channels, which are often expanded into slitlike cavities …	A change in state or activity of a cell or an organism (in terms of movement, secretion, enzyme production, gene expression, etc.) as a result of an unfolded protein stimulus [goid 6986] [evidence IEA]; A change in state or activity of a cell or an organism (in terms of movement, secretion, enzyme production, gene expression, etc.) as a result of a stimulus from a virus [goid 9615] [evidence IEA]	Stops, prevents or reduces the activity of a protein kinase, an enzyme which phosphorylates a protein [goid 4860] [pmid 7511204] [evidence TAS]; The selective, often stoichiometric, interaction of a molecule with one or more specific sites on another molecule [goid 5488] [evidence IEA]; Interacting selectvely with a heat shock protein, any protein synthesized or activated in response to heat shoc…	PRKRI; HP58; P58IPK; P58
ILMN_3246801	DNAJC30	38.0059	38.0059	0.0012987	0	41.2178	41.2178	0.0012987	0.507968	1.08451	NM_032317.2	DNAJC30	7	Homo sapiens DnaJ (Hsp40) homolog, subfamily C, member 30 (DNAJC30), mRNA.	MGC12943	DNAJC30	3440647	Homo sapiens	RefSeq	ILMN_30295	NM_032317.2	NM_032317.2		84277	22538496	NM_032317.2	NP_115693.2	3440647	S	2083	GGTGGCTTGGTGTTCATGGTGGAGACTTGGTTCTTTACGCAGAGCAGGCT	-	73095649-73095698	7q11.23b		The process of assisting in the covalent and noncovalent assembly of single chain polypeptides or multisubunit complexes into the correct tertiary structure [goid 6457] [evidence IEA]	Interacting selectvely with a heat shock protein, any protein synthesized or activated in response to heat shock [goid 31072] [evidence IEA]; Interacting selectively with an unfolded protein [goid 51082] [evidence IEA]	MGC12943
ILMN_1771824	DNAJC30	33.2987	33.2987	0.00779221	0	43.0356	43.0356	0.0012987	1.53132	1.29241	NM_032317.2	DNAJC30	7	Homo sapiens DnaJ (Hsp40) homolog, subfamily C, member 30 (DNAJC30), mRNA.	MGC12943	DNAJC30	5390324	Homo sapiens	RefSeq	ILMN_30295	NM_032317.2	NM_032317.2		84277	22538496	NM_032317.2	NP_115693.2	5390324	S	2223	TGAGTCACTGGACGTTGGCAGGGAGTTGGCTGTGAGATTGTAGGTGCTCA	-	73095509-73095558	7q11.23b		The process of assisting in the covalent and noncovalent assembly of single chain polypeptides or multisubunit complexes into the correct tertiary structure [goid 6457] [evidence IEA]	Interacting selectvely with a heat shock protein, any protein synthesized or activated in response to heat shock [goid 31072] [evidence IEA]; Interacting selectively with an unfolded protein [goid 51082] [evidence IEA]	MGC12943
ILMN_1687683	DNAJC4	4.14013	4.14013	0.374026	0	12.588	12.588	0.163636	1.65745	3.0405	NM_005528.1	DNAJC4	11	Homo sapiens DnaJ (Hsp40) homolog, subfamily C, member 4 (DNAJC4), mRNA.	MGC19482; MCG18; DANJC4; MGC71863; HSPF2; MGC57189	DNAJC4	2760458	Homo sapiens	RefSeq	ILMN_17960	NM_005528.1	NM_005528.1		3338	5031770	NM_005528.1	NP_005519.1	2760458	S	1238	CTCCACAGCACCTCGTGGCCCGTACTCTTGTGTCTCTCAAGCTAAAACTG	+	63756987-63757036	11q13.1a	That fraction of cells, prepared by disruptive biochemical methods, that includes the plasma and other membranes [goid 5624] [pmid 9473517] [evidence TAS]; Double layer of lipid molecules that encloses all cells, and, in eukaryotes, many organelles; may be a single or double lipid bilayer; also includes associated proteins [goid 16020] [pmid 9473517] [evidence NAS]; Penetrating at least one phosp…	The process of assisting in the covalent and noncovalent assembly of single chain polypeptides or multisubunit complexes into the correct tertiary structure [goid 6457] [pmid 9473517] [evidence NAS]; A change in state or activity of a cell or an organism (in terms of movement, secretion, enzyme production, gene expression, etc.) as a result of an unfolded protein stimulus [goid 6986] [pmid 947351…	Interacting selectvely with a heat shock protein, any protein synthesized or activated in response to heat shock [goid 31072] [evidence IEA]; Interacting selectively with an unfolded protein [goid 51082] [pmid 9473517] [evidence NAS]; Interacting selectvely with a heat shock protein, any protein synthesized or activated in response to heat shock [goid 31072] [evidence IEA]; Interacting selectivel…	MGC19482; MCG18; DANJC4; MGC71863; HSPF2; MGC57189
ILMN_3307827	DNAJC4	116.974	116.974	0	0	117.021	117.021	0	0.00447227	1.0004	NM_005528.3	DNAJC4	11	Homo sapiens DnaJ (Hsp40) homolog, subfamily C, member 4 (DNAJC4), mRNA.		DNAJC4	3440288	Homo sapiens	RefSeq	ILMN_364912	NM_005528.3	NM_005528.3		3338	194248053	NM_005528.3	NP_005519.2	3440288	S	952	ATGCTGGCGGGCATGGGCCTGCACTACATTGCCTTCAGGAAGGTGAAGCA	+	64000300-64000337:64001366-64001377	11q13.1a	That fraction of cells, prepared by disruptive biochemical methods, that includes the plasma and other membranes [goid 5624] [pmid 9473517] [evidence TAS]; Double layer of lipid molecules that encloses all cells, and, in eukaryotes, many organelles; may be a single or double lipid bilayer; also includes associated proteins [goid 16020] [pmid 9473517] [evidence NAS]; Penetrating at least one phosp…	The process of assisting in the covalent and noncovalent assembly of single chain polypeptides or multisubunit complexes into the correct tertiary structure [goid 6457] [pmid 9473517] [evidence NAS]; A change in state or activity of a cell or an organism (in terms of movement, secretion, enzyme production, gene expression, etc.) as a result of an unfolded protein stimulus [goid 6986] [pmid 947351…	Interacting selectvely with a heat shock protein, any protein synthesized or activated in response to heat shock [goid 31072] [evidence IEA]; Interacting selectively with an unfolded protein [goid 51082] [pmid 9473517] [evidence NAS]; Interacting selectvely with a heat shock protein, any protein synthesized or activated in response to heat shock [goid 31072] [evidence IEA]; Interacting selectivel…
ILMN_1789642	DNAJC5	56.9306	56.9306	0	0	42.6386	42.6386	0.0012987	-2.48063	0.748957	NM_025219.1	DNAJC5	20	Homo sapiens DnaJ (Hsp40) homolog, subfamily C, member 5 (DNAJC5), mRNA.	CSP; DKFZP434N1429; FLJ13070; DKFZp761N1221; FLJ00118	DNAJC5	4040703	Homo sapiens	RefSeq	ILMN_25099	NM_025219.1	NM_025219.1		80331	45504381	NM_025219.1	NP_079495.1	4040703	S	2807	AGTGGGGTGCCTCCGTGCCGCTTCGTGCAGCAGCAAGTTCAGCCTGAGAT	+	62035405-62035454	20q13.33e	Double layer of lipid molecules that encloses all cells, and, in eukaryotes, many organelles; may be a single or double lipid bilayer; also includes associated proteins [goid 16020] [evidence IEA]; A tissue-specific, membrane-bounded cytoplasmic organelle within which melanin pigments are synthesized and stored. Melanosomes are synthesized in melanocyte cells [goid 42470] [evidence IEA]	The process of assisting in the covalent and noncovalent assembly of single chain polypeptides or multisubunit complexes into the correct tertiary structure [goid 6457] [evidence IEA]	Interacting selectvely with a heat shock protein, any protein synthesized or activated in response to heat shock [goid 31072] [evidence IEA]; Interacting selectively with an unfolded protein [goid 51082] [evidence IEA]	CSP; DKFZP434N1429; FLJ13070; DKFZp761N1221; FLJ00118
ILMN_1654204	DNAJC5B	17.3085	17.3085	0.102597	0	11.4421	11.4421	0.190909	-1.05309	0.661069	NM_033105.3	DNAJC5B	8	Homo sapiens DnaJ (Hsp40) homolog, subfamily C, member 5 beta (DNAJC5B), mRNA.	MGC26226; CSP-beta	DNAJC5B	6980280	Homo sapiens	RefSeq	ILMN_138989	NM_033105.3	NM_033105.3		85479	34222252	NM_033105.3	NP_149096.2	6980280	S	749	CCCCAGAGGATCTGGAGGAGCAGATCAAGTCTGACATGGAAAAAGATGTG	+	67155294-67155337:67174726-67174731	8q13.1a-q13.1b	Double layer of lipid molecules that encloses all cells, and, in eukaryotes, many organelles; may be a single or double lipid bilayer; also includes associated proteins [goid 16020] [evidence IEA]	The process of assisting in the covalent and noncovalent assembly of single chain polypeptides or multisubunit complexes into the correct tertiary structure [goid 6457] [evidence IEA]	Interacting selectvely with a heat shock protein, any protein synthesized or activated in response to heat shock [goid 31072] [evidence IEA]; Interacting selectively with an unfolded protein [goid 51082] [evidence IEA]	MGC26226; CSP-beta
ILMN_1725554	DNAJC5G	40.9815	40.9815	0.0012987	0	6.03825	6.03825	0.315584	-8.37024	0.147341	NM_173650.1	DNAJC5G	2	Homo sapiens DnaJ (Hsp40) homolog, subfamily C, member 5 gamma (DNAJC5G), mRNA.	CSP-gamma; FLJ40417	DNAJC5G	3870241	Homo sapiens	RefSeq	ILMN_9250	NM_173650.1	NM_173650.1		285126	27735106	NM_173650.1	NP_775921.1	3870241	S	1853	TCCCACTCTTGCCTCTTTGTGCTGCTGTTTCGTATCCTCCTCACACCGTG	+	27357647-27357696	2p23.3a	Double layer of lipid molecules that encloses all cells, and, in eukaryotes, many organelles; may be a single or double lipid bilayer; also includes associated proteins [goid 16020] [evidence IEA]	The process of assisting in the covalent and noncovalent assembly of single chain polypeptides or multisubunit complexes into the correct tertiary structure [goid 6457] [evidence IEA]	Interacting selectvely with a heat shock protein, any protein synthesized or activated in response to heat shock [goid 31072] [evidence IEA]; Interacting selectively with an unfolded protein [goid 51082] [evidence IEA]	CSP-gamma; FLJ40417
ILMN_2166543	DNAJC6	-4.47065	1	0.61948	0	2.51942	2.51942	0.418182	1.3937	2.51942	NM_014787.2	DNAJC6	1	Homo sapiens DnaJ (Hsp40) homolog, subfamily C, member 6 (DNAJC6), mRNA.	KIAA0473; MGC129914; DJC6; MGC129915; MGC48436	DNAJC6	1940102	Homo sapiens	RefSeq	ILMN_173487	NM_014787.2	NM_014787.2		9829	55750030	NM_014787.2	NP_055602.1	1940102	S	5472	AAACGAATCTGTATGTTGAGGCAAAAGGATTGAACCTGGAAGTCTGGGAC	+	65653862-65653911	1p31.3b			Catalysis of the reaction: protein tyrosine phosphate + H2O = protein tyrosine + phosphate [goid 4725] [evidence IEA]; Catalysis of the hydrolysis of various bonds, e.g. C-O, C-N, C-C, phosphoric anhydride bonds, etc. Hydrolase is the systematic name for any enzyme of EC class 3 [goid 16787] [evidence IEA]; Interacting selectively with a SH3 domain (Src homology 3) of a protein, small protein mod…	KIAA0473; MGC129914; DJC6; MGC129915; MGC48436
ILMN_1696079	DNAJC6	0.527185	1	0.476623	0	-5.50301	1	0.62987	-1.17407	1	NM_014787.2	DNAJC6	1	Homo sapiens DnaJ (Hsp40) homolog, subfamily C, member 6 (DNAJC6), mRNA.	KIAA0473; MGC129914; DJC6; MGC129915; MGC48436	DNAJC6	2690019	Homo sapiens	RefSeq	ILMN_17435	NM_014787.2	NM_014787.2		9829	55750030	NM_014787.2	NP_055602.1	2690019	S	5180	GGGTACTTGTAGGAATACAATGAGGAGCTTGAATGCCACCTTCTGACATG	+	65653570-65653619	1p31.3b			Catalysis of the reaction: protein tyrosine phosphate + H2O = protein tyrosine + phosphate [goid 4725] [evidence IEA]; Catalysis of the hydrolysis of various bonds, e.g. C-O, C-N, C-C, phosphoric anhydride bonds, etc. Hydrolase is the systematic name for any enzyme of EC class 3 [goid 16787] [evidence IEA]; Interacting selectively with a SH3 domain (Src homology 3) of a protein, small protein mod…	KIAA0473; MGC129914; DJC6; MGC129915; MGC48436
ILMN_1663616	DNAJC7	281.186	281.186	0	0	220.235	220.235	0	-5.54238	0.783236	NM_003315.1	DNAJC7	17	Homo sapiens DnaJ (Hsp40) homolog, subfamily C, member 7 (DNAJC7), mRNA.	TTC2; TPR2; DANJC7	DNAJC7	3290037	Homo sapiens	RefSeq	ILMN_19727	NM_003315.1	NM_003315.1		7266	4507712	NM_003315.1	NP_003306.1	3290037	S	1330	CTCGCTATGACAGTGGACAGGACCTAGATGAGGAGGGCATGAATATGGGT	-	37387399-37387448	17q21.2b		The process of assisting in the covalent and noncovalent assembly of single chain polypeptides or multisubunit complexes into the correct tertiary structure [goid 6457] [pmid 8836031] [evidence TAS]	Interacting selectvely with a heat shock protein, any protein synthesized or activated in response to heat shock [goid 31072] [evidence IEA]	TTC2; TPR2; DANJC7
ILMN_1698258	DNAJC8	2036.16	2036.16	0	0	2015.15	2015.15	0	-0.159268	0.989681	NM_014280.1	DNAJC8	1	Homo sapiens DnaJ (Hsp40) homolog, subfamily C, member 8 (DNAJC8), mRNA.	HSPC331; SPF31	DNAJC8	5960706	Homo sapiens	RefSeq	ILMN_27459	NM_014280.2	NM_014280.2		22826	112293276	NM_014280.2	NP_055095.2	5960706	S	1398	CTAGCCGTCCTCCACCCAGTACCATGTCCTAGCCTGTCTGCATTTGTTAG	-	28527106-28527155	1p35.3b		The joining together of exons from one or more primary transcripts of nuclear messenger RNA (mRNA) and the excision of intron sequences, via a spliceosomal mechanism, so that mRNA consisting only of the joined exons is produced [goid 398] [pmid 12226669] [evidence EXP]	Interacting selectvely with a heat shock protein, any protein synthesized or activated in response to heat shock [goid 31072] [evidence IEA]	HSPC331; SPF31
ILMN_1799516	DNAJC9	351.518	351.518	0	0	470.232	470.232	0	7.3224	1.33772	NM_015190.3	DNAJC9	10	Homo sapiens DnaJ (Hsp40) homolog, subfamily C, member 9 (DNAJC9), mRNA.	JDD1; KIAA0974; SB73; HDJC9	DNAJC9	50114	Homo sapiens	RefSeq	ILMN_28456	NM_015190.3	NM_015190.3		23234	33667083	NM_015190.3	NP_056005.1	50114	S	1223	GGCTCTCTACCCAGCTAGAACACCTTCCAGACACTTGCTGGACAGCTATC	-	75002746-75002795	10q22.2a			Interacting selectvely with a heat shock protein, any protein synthesized or activated in response to heat shock [goid 31072] [evidence IEA]	JDD1; KIAA0974; SB73; HDJC9

## Sheet: IGFBP
PROBE_ID	SYMBOL	C.AVG_Signal	C.AVG_Signal2	C.Detection Pval	C.DiffScore	1.AVG_Signal	1.AVG_Signal2	1.Detection Pval	1.DiffScore	1vsC fc	SEARCH_KEY	ILMN_GENE	CHROMOSOME	DEFINITION	SYNONYMS	TargetID	ProbeID	SPECIES	SOURCE	TRANSCRIPT	SOURCE_REFERENCE_ID	REFSEQ_ID	UNIGENE_ID	ENTREZ_GENE_ID	GI	ACCESSION	PROTEIN_PRODUCT	ARRAY_ADDRESS_ID	PROBE_TYPE	PROBE_START	PROBE_SEQUENCE	PROBE_CHR_ORIENTATION	PROBE_COORDINATES	CYTOBAND	ONTOLOGY_COMPONENT	ONTOLOGY_PROCESS	ONTOLOGY_FUNCTION	OBSOLETE_PROBE_ID
ILMN_2387385	IGFBP1	-3.52388	1	0.588312	0	-14.7195	1	0.842857	-2.47093	1	NM_001013029.1	IGFBP1	7	Homo sapiens insulin-like growth factor binding protein 1 (IGFBP1), transcript variant 2, mRNA.	PP12; hIGFBP-1; IGF-BP25; IBP1; AFBP	IGFBP1	3290368	Homo sapiens	RefSeq	ILMN_21490	NM_001013029.1	NM_001013029.1		3484	61744448	NM_001013029.1	NP_001013047.1	3290368	A	900	ATGGATGGAGAGGCGGGACTCTGCTGGTGCGTCTACCCTTGGAATGGGAA	+	45899096-45899145	7p13b	The space external to the outermost structure of a cell. For cells without external protective or external encapsulating structures this refers to space outside of the plasma membrane. This term covers the host cell environment outside an intracellular parasite [goid 5576] [evidence IEA]; That part of a multicellular organism outside the cells proper, usually taken to be outside the plasma membra…	Any process that modulates the frequency, rate or extent of cell growth [goid 1558] [evidence IEA]; The cascade of processes by which a signal interacts with a receptor, causing a change in the level or activity of a second messenger or other downstream target, and ultimately effecting a change in the functioning of the cell [goid 7165] [pmid 2454104] [evidence TAS]	Interacting selectively with an insulin-like growth factor, any member of a group of polypeptides that are structurally homologous to insulin and share many of its biological activities, but are immunologically distinct from it [goid 5520] [pmid 2454104] [evidence TAS]	PP12; IGF-BP25; IBP1; hIGFBP-1; AFBP
ILMN_1728445	IGFBP1	-9.8267	1	0.754545	0	0.27063	1	0.496104	2.08333	1	NM_000596.2	IGFBP1	7	Homo sapiens insulin-like growth factor binding protein 1 (IGFBP1), mRNA.	PP12; IGF-BP25; IBP1; hIGFBP-1; AFBP	IGFBP1	7400497	Homo sapiens	RefSeq	ILMN_19001	NM_000596.2	NM_000596.2		3484	61744447	NM_000596.2	NP_000587.1	7400497	A	988	ACCCTTGGAATGGGAAGAGGATCCCTGGGTCTCCAGAGATCAGGGGAGAC	+	45899130-45899179	7p13b	The space external to the outermost structure of a cell. For cells without external protective or external encapsulating structures this refers to space outside of the plasma membrane. This term covers the host cell environment outside an intracellular parasite [goid 5576] [evidence IEA]; That part of a multicellular organism outside the cells proper, usually taken to be outside the plasma membra…	Any process that modulates the frequency, rate or extent of cell growth [goid 1558] [evidence IEA]; The cascade of processes by which a signal interacts with a receptor, causing a change in the level or activity of a second messenger or other downstream target, and ultimately effecting a change in the functioning of the cell [goid 7165] [pmid 2454104] [evidence TAS]	Interacting selectively with an insulin-like growth factor, any member of a group of polypeptides that are structurally homologous to insulin and share many of its biological activities, but are immunologically distinct from it [goid 5520] [pmid 2454104] [evidence TAS]	PP12; IGF-BP25; IBP1; hIGFBP-1; AFBP
ILMN_1725193	IGFBP2	745.557	745.557	0	0	467.949	467.949	0	-12.1608	0.62765	NM_000597.2	IGFBP2	2	Homo sapiens insulin-like growth factor binding protein 2, 36kDa (IGFBP2), mRNA.	IGF-BP53; IBP2	IGFBP2	4200674	Homo sapiens	RefSeq	ILMN_2732	NM_000597.2	NM_000597.2		3485	55925575	NM_000597.2	NP_000588.2	4200674	S	1153	CAAACACCGGCAGAAAACGGAGAGTGCTTGGGTGGTGGGTGCTGGAGGAT	+	217237127-217237176	2q35c	The space external to the outermost structure of a cell. For cells without external protective or external encapsulating structures this refers to space outside of the plasma membrane. This term covers the host cell environment outside an intracellular parasite [goid 5576] [evidence IEA]; That part of a multicellular organism outside the cells proper, usually taken to be outside the plasma membra…	Any process that modulates the frequency, rate or extent of cell growth [goid 1558] [evidence IEA]	Interacting selectively with an insulin-like growth factor, any member of a group of polypeptides that are structurally homologous to insulin and share many of its biological activities, but are immunologically distinct from it [goid 5520] [evidence IEA]	IGF-BP53; IBP2
ILMN_1746085	IGFBP3	200.303	200.303	0	0	627.124	627.124	0	47.3095	3.13089	NM_001013398.1	IGFBP3	7	Homo sapiens insulin-like growth factor binding protein 3 (IGFBP3), transcript variant 2, mRNA.	IBP3; BP-53	IGFBP3	6590132	Homo sapiens	RefSeq	ILMN_28010	NM_000598.4	NM_000598.4		3486	62243067	NM_000598.4	NP_000589.2	6590132	A	2205	GATACAACTGTGGCCATGACTGAGGAAAGGAGCTCACGCCCAGAGACTGG	-	45952202-45952251	7p13b	The space external to the outermost structure of a cell. For cells without external protective or external encapsulating structures this refers to space outside of the plasma membrane. This term covers the host cell environment outside an intracellular parasite [goid 5576] [pmid 14718574] [evidence NAS]; A membrane-bounded organelle of eukaryotic cells in which chromosomes are housed and replicat…	Any process that modulates the frequency, rate or extent of cell growth [goid 1558] [evidence IEA]; Any process that stops, prevents or decreases the rate of addition of phosphate groups to amino acids within a protein [goid 1933] [pmid 17591901] [evidence IDA]; Any process that stops, prevents or reduces the frequency, rate or extent of signal transduction [goid 9968] [pmid 11940579] [evidence N…	Increases the activity of a phosphatase, an enzyme which catalyzes of the removal of a phosphate group from a tyrosyl phenolic group of a protein [goid 8160] [pmid 11940579] [evidence IDA]; Interacting selectively with insulin-like growth factor I [goid 31994] [pmid 10766744] [evidence IPI]; Interacting selectively with any metal ion [goid 46872] [pmid 14576163] [evidence NAS]	BP-53; IBP3
ILMN_2396875	IGFBP3	107.988	107.988	0	0	272.493	272.493	0	35.2344	2.52336	NM_001013398.1	IGFBP3	7	Homo sapiens insulin-like growth factor binding protein 3 (IGFBP3), transcript variant 1, mRNA.	BP-53; IBP3	IGFBP3	6840372	Homo sapiens	RefSeq	ILMN_179464	NM_001013398.1	NM_001013398.1		3486	62243247	NM_001013398.1	NP_001013416.1	6840372	A	2283	CGGAGGCCAAACCCAAGAAGGTCTGGCAAAGTCAGGCTCAGGGAGACTCT	-	45991471-45991520	7p13b	The space external to the outermost structure of a cell. For cells without external protective or external encapsulating structures this refers to space outside of the plasma membrane. This term covers the host cell environment outside an intracellular parasite [goid 5576] [pmid 14718574] [evidence NAS]; A membrane-bounded organelle of eukaryotic cells in which chromosomes are housed and replicat…	Any process that modulates the frequency, rate or extent of cell growth [goid 1558] [evidence IEA]; Any process that stops, prevents or decreases the rate of addition of phosphate groups to amino acids within a protein [goid 1933] [pmid 17591901] [evidence IDA]; Any process that stops, prevents or reduces the frequency, rate or extent of signal transduction [goid 9968] [pmid 11940579] [evidence N…	Increases the activity of a phosphatase, an enzyme which catalyzes of the removal of a phosphate group from a tyrosyl phenolic group of a protein [goid 8160] [pmid 11940579] [evidence IDA]; Interacting selectively with insulin-like growth factor I [goid 31994] [pmid 10766744] [evidence IPI]; Interacting selectively with any metal ion [goid 46872] [pmid 14576163] [evidence NAS]	BP-53; IBP3
ILMN_1665865	IGFBP4	283.968	283.968	0	0	170.769	170.769	0	-14.7131	0.601366	NM_001552.2	IGFBP4	17	Homo sapiens insulin-like growth factor binding protein 4 (IGFBP4), mRNA.	IBP4; HT29-IGFBP; IGFBP-4; BP-4	IGFBP4	7510414	Homo sapiens	RefSeq	ILMN_9309	NM_001552.2	NM_001552.2		3487	62243289	NM_001552.2	NP_001543.2	7510414	S	2012	ACCGGGATGAACCTATCCTTCCAGTGGCTCGCTCCCTGTAGCTCTGCCTC	+	35867284-35867333	17q21.2a	The space external to the outermost structure of a cell. For cells without external protective or external encapsulating structures this refers to space outside of the plasma membrane. This term covers the host cell environment outside an intracellular parasite [goid 5576] [evidence IEA]; That part of a multicellular organism outside the cells proper, usually taken to be outside the plasma membra…	The process whose specific outcome is the progression of the skeleton over time, from its formation to the mature structure. The skeleton is the bony framework of the body in vertebrates (endoskeleton) or the hard outer envelope of insects (exoskeleton or dermoskeleton) [goid 1501] [pmid 1377672] [evidence TAS]; Any process that modulates the frequency, rate or extent of cell growth [goid 1558] […	Interacting selectively with an insulin-like growth factor, any member of a group of polypeptides that are structurally homologous to insulin and share many of its biological activities, but are immunologically distinct from it [goid 5520] [evidence IEA]	IBP4; HT29-IGFBP; IGFBP-4; BP-4
ILMN_2132982	IGFBP5	57.4343	57.4343	0	0	7.18016	7.18016	0.290909	-13.7558	0.125015	NM_000599.2	IGFBP5	2	Homo sapiens insulin-like growth factor binding protein 5 (IGFBP5), mRNA.	IBP5	IGFBP5	2120524	Homo sapiens	RefSeq	ILMN_168089	NM_000599.2	NM_000599.2		3488	46094066	NM_000599.2	NP_000590.1	2120524	S	6041	CACCTGAATGCGGAAGAGCTCGGCTCCCGTTTAGCATTTTGTACTTAAGG	-	217245220-217245269	2q35c	The irregular network of unit membranes, visible only by electron microscopy, that occurs in the cytoplasm of many eukaryotic cells. The membranes form a complex meshwork of tubular channels, which are often expanded into slitlike cavities called cisternae. The ER takes two forms, rough (or granular), with ribosomes adhering to the outer surface, and smooth (with no ribosomes attached) [goid 5783…	Any process that modulates the frequency, rate or extent of cell growth [goid 1558] [evidence IEA]; The cascade of processes by which a signal interacts with a receptor, causing a change in the level or activity of a second messenger or other downstream target, and ultimately effecting a change in the functioning of the cell [goid 7165] [pmid 7525452] [evidence NAS]; Any process that stops, preve…	Interacting selectively with insulin-like growth factor I [goid 31994] [pmid 10766744] [evidence IPI]	IBP5
ILMN_1750324	IGFBP5	232.57	232.57	0	0	54.4619	54.4619	0	-35.7953	0.234174	NM_000599.2	IGFBP5	2	Homo sapiens insulin-like growth factor binding protein 5 (IGFBP5), mRNA.	IBP5	IGFBP5	2190674	Homo sapiens	RefSeq	ILMN_168089	NM_000599.2	NM_000599.2		3488	46094066	NM_000599.2	NP_000590.1	2190674	S	5732	GCACAGTTGTCAGACAAGATTCCTTCAGATTCCGAGTTGCCTACCGGTTG	-	217245529-217245578	2q35c	The irregular network of unit membranes, visible only by electron microscopy, that occurs in the cytoplasm of many eukaryotic cells. The membranes form a complex meshwork of tubular channels, which are often expanded into slitlike cavities called cisternae. The ER takes two forms, rough (or granular), with ribosomes adhering to the outer surface, and smooth (with no ribosomes attached) [goid 5783…	Any process that modulates the frequency, rate or extent of cell growth [goid 1558] [evidence IEA]; The cascade of processes by which a signal interacts with a receptor, causing a change in the level or activity of a second messenger or other downstream target, and ultimately effecting a change in the functioning of the cell [goid 7165] [pmid 7525452] [evidence NAS]; Any process that stops, preve…	Interacting selectively with insulin-like growth factor I [goid 31994] [pmid 10766744] [evidence IPI]	IBP5
ILMN_1669362	IGFBP6	433.813	433.813	0	0	348.313	348.313	0	-5.8672	0.802911	NM_002178.2	IGFBP6	12	Homo sapiens insulin-like growth factor binding protein 6 (IGFBP6), mRNA.	IBP6	IGFBP6	7380719	Homo sapiens	RefSeq	ILMN_5216	NM_002178.2	NM_002178.2		3489	49574524	NM_002178.2	NP_002169.1	7380719	S	582	GCAACTCCAGACTGAGGTCTACCGAGGGGCTCAAACACTCTACGTGCCCA	+	51781127-51781176	12q13.13e	The space external to the outermost structure of a cell. For cells without external protective or external encapsulating structures this refers to space outside of the plasma membrane. This term covers the host cell environment outside an intracellular parasite [goid 5576] [evidence IEA]	Any process that modulates the frequency, rate or extent of cell growth [goid 1558] [evidence IEA]; The cascade of processes by which a signal interacts with a receptor, causing a change in the level or activity of a second messenger or other downstream target, and ultimately effecting a change in the functioning of the cell [goid 7165] [pmid 10087296] [evidence NAS]; Any process that stops, prev…	Interacting selectively with an insulin-like growth factor, any member of a group of polypeptides that are structurally homologous to insulin and share many of its biological activities, but are immunologically distinct from it [goid 5520] [evidence IEA]	IBP6
ILMN_2062468	IGFBP7	286.82	286.82	0	0	148.229	148.229	0	-17.2387	0.516803	NM_001553.1	IGFBP7	4	Homo sapiens insulin-like growth factor binding protein 7 (IGFBP7), mRNA.	MAC25; IGFBP-7; IGFBP-7v; PSF; FSTL2	IGFBP7	3400538	Homo sapiens	RefSeq	ILMN_894	NM_001553.1	NM_001553.1		3490	4504618	NM_001553.1	NP_001544.1	3400538	S	622	CTATGGAGTTCAAAGGACAGAACTCCTGCCTGGTGACCGGGACAACCTGG	-	57899413-57899462	4q12e	The space external to the outermost structure of a cell. For cells without external protective or external encapsulating structures this refers to space outside of the plasma membrane. This term covers the host cell environment outside an intracellular parasite [goid 5576] [evidence IEA]	Any process that modulates the frequency, rate or extent of cell growth [goid 1558] [evidence IEA]; Any process that stops, prevents or reduces the rate or extent of cell proliferation [goid 8285] [pmid 8939990] [evidence TAS]	Interacting selectively with an insulin-like growth factor, any member of a group of polypeptides that are structurally homologous to insulin and share many of its biological activities, but are immunologically distinct from it [goid 5520] [evidence IEA]	MAC25; IGFBP-7; IGFBP-7v; PSF; FSTL2
ILMN_1677158	IGFBPL1	-14.5608	1	0.84026	0	-15.2876	1	0.851948	-0.132436	1	NM_001007563.1	IGFBPL1	9	Homo sapiens insulin-like growth factor binding protein-like 1 (IGFBPL1), mRNA.	IGFBP-RP4; bA113O24.1	IGFBPL1	6770056	Homo sapiens	RefSeq	ILMN_18120	NM_001007563.1	NM_001007563.1		347252	56090547	NM_001007563.1	NP_001007564.1	6770056	S	629	GGAGCTGCCTGGGGACCATGTCAATATAGCTGTCCAAGTGCGAGGGGGCC	-	38414359-38414408	9p13.1b	The space external to the outermost structure of a cell. For cells without external protective or external encapsulating structures this refers to space outside of the plasma membrane. This term covers the host cell environment outside an intracellular parasite [goid 5576] [evidence IEA]	Any process that modulates the frequency, rate or extent of cell growth [goid 1558] [evidence IEA]	Interacting selectively with an insulin-like growth factor, any member of a group of polypeptides that are structurally homologous to insulin and share many of its biological activities, but are immunologically distinct from it [goid 5520] [evidence IEA]	IGFBP-RP4; bA113O24.1

## Sheet: KRT
PROBE_ID	SYMBOL	C.AVG_Signal	C.AVG_Signal2	C.Detection Pval	C.DiffScore	1.AVG_Signal	1.AVG_Signal2	1.Detection Pval	1.DiffScore	1vsC fc	SEARCH_KEY	ILMN_GENE	CHROMOSOME	DEFINITION	SYNONYMS	TargetID	ProbeID	SPECIES	SOURCE	TRANSCRIPT	SOURCE_REFERENCE_ID	REFSEQ_ID	UNIGENE_ID	ENTREZ_GENE_ID	GI	ACCESSION	PROTEIN_PRODUCT	ARRAY_ADDRESS_ID	PROBE_TYPE	PROBE_START	PROBE_SEQUENCE	PROBE_CHR_ORIENTATION	PROBE_COORDINATES	CYTOBAND	ONTOLOGY_COMPONENT	ONTOLOGY_PROCESS	ONTOLOGY_FUNCTION	OBSOLETE_PROBE_ID
ILMN_1751395	KRI1	30.3634	30.3634	0.0116883	0	12.6857	12.6857	0.161039	-3.81017	0.417795	NM_178159.1	KRI1	19	Homo sapiens KRI1 homolog (S. cerevisiae) (KRI1), mRNA.	FLJ12949	KRI1	1660168	Homo sapiens	RefSeq	ILMN_29275	NM_023008.3	NM_023008.3		65095	145580614	NM_023008.3	NP_075384.3	1660168	A	2603	AGCTCTCACCTCGAGACACCTCCCAGACCCCACATCCCCTCAGAACGCTG	-	10664113-10664162	19p13.2b
ILMN_2323418	KRIT1	43.1302	43.1302	0.0012987	0	59.0385	59.0385	0	2.72429	1.36884	NM_001013406.1	KRIT1	7	Homo sapiens KRIT1, ankyrin repeat containing (KRIT1), transcript variant 5, mRNA.	CCM1; CAM	KRIT1	2070706	Homo sapiens	RefSeq	ILMN_15411	NM_001013406.1	NM_001013406.1		889	61742816	NM_001013406.1	NP_001013424.1	2070706	A	2190	CAAAGGCAAGCCCCAGCAATCATAAAGTCATCCCTGTGTATGTAGGAGTG	-	91842547-91842596	7q21.2a	Any of the various filamentous elements that form the internal framework of cells, and typically remain after treatment of the cells with mild detergent to remove membrane constituents and soluble components of the cytoplasm. The term embraces intermediate filaments, microfilaments, microtubules, the microtrabecular lattice, and other structures characterized by a polymeric filamentous nature and…	Any series of molecular signals in which a small monomeric GTPase relays one or more of the signals [goid 7264] [pmid 9285558] [evidence TAS]	Modulates the rate of GTP hydrolysis by a small monomeric GTPase [goid 5083] [pmid 9285558] [evidence TAS]; Interacting selectively with any protein or protein complex (a complex of two or more proteins that may include other nonprotein molecules) [goid 5515] [pmid 16037064] [evidence IPI]	CCM1; CAM
ILMN_1811261	KRIT1	58.7331	58.7331	0	0	80.7865	80.7865	0	3.78884	1.37549	NM_001013406.1	KRIT1	7	Homo sapiens KRIT1, ankyrin repeat containing (KRIT1), transcript variant 3, mRNA.	CCM1; CAM	KRIT1	5960446	Homo sapiens	RefSeq	ILMN_4022	NM_194454.1	NM_194454.1		889	37221186	NM_194454.1	NP_919436.1	5960446	A	3651	CAGAGACCCATTCTAAACAAGGGCATTCACTCTCTGGAAGTAGCATGGCC	-	91829105-91829154	7q21.2a	Any of the various filamentous elements that form the internal framework of cells, and typically remain after treatment of the cells with mild detergent to remove membrane constituents and soluble components of the cytoplasm. The term embraces intermediate filaments, microfilaments, microtubules, the microtrabecular lattice, and other structures characterized by a polymeric filamentous nature and…	Any series of molecular signals in which a small monomeric GTPase relays one or more of the signals [goid 7264] [pmid 9285558] [evidence TAS]	Modulates the rate of GTP hydrolysis by a small monomeric GTPase [goid 5083] [pmid 9285558] [evidence TAS]; Interacting selectively with any protein or protein complex (a complex of two or more proteins that may include other nonprotein molecules) [goid 5515] [pmid 16037064] [evidence IPI]	CCM1; CAM
ILMN_2323413	KRIT1	-8.4416	1	0.720779	0	-8.81191	1	0.720779	-0.063812	1	NM_001013406.1	KRIT1	7	Homo sapiens KRIT1, ankyrin repeat containing (KRIT1), transcript variant 5, mRNA.	CCM1; CAM	KRIT1	7610477	Homo sapiens	RefSeq	ILMN_15411	NM_001013406.1	NM_001013406.1		889	61742816	NM_001013406.1	NP_001013424.1	7610477	A	4007	TCCCTTCATTCTAATGTCCTCAACTGTTACCAAATACCCTGTTGACTCCC	-	91828457-91828506	7q21.2a	Any of the various filamentous elements that form the internal framework of cells, and typically remain after treatment of the cells with mild detergent to remove membrane constituents and soluble components of the cytoplasm. The term embraces intermediate filaments, microfilaments, microtubules, the microtrabecular lattice, and other structures characterized by a polymeric filamentous nature and…	Any series of molecular signals in which a small monomeric GTPase relays one or more of the signals [goid 7264] [pmid 9285558] [evidence TAS]	Modulates the rate of GTP hydrolysis by a small monomeric GTPase [goid 5083] [pmid 9285558] [evidence TAS]; Interacting selectively with any protein or protein complex (a complex of two or more proteins that may include other nonprotein molecules) [goid 5515] [pmid 16037064] [evidence IPI]	CCM1; CAM
ILMN_1767579	KRR1	29.5653	29.5653	0.012987	0	36.2679	36.2679	0.00519481	1.13966	1.22671	NM_007043.5	KRR1	12	Homo sapiens KRR1, small subunit (SSU) processome component, homolog (yeast) (KRR1), mRNA.	RIP-1; HRB2	KRR1	6650044	Homo sapiens	RefSeq	ILMN_174309	NM_007043.6	NM_007043.6		11103	117676402	NM_007043.6	NP_008974.5	6650044	S	2943	CCCATCAATCATCTGGTCCTCTGGGTACTGGTGAGCATCCCTGGTCTTCA	-	75891783-75891832	12q21.2a	A membrane-bounded organelle of eukaryotic cells in which chromosomes are housed and replicated. In most cells, the nucleus contains all of the cell's chromosomes except the organellar chromosomes, and is the site of RNA synthesis and processing. In some species, or in specialized cell types, RNA metabolism or DNA replication may be absent [goid 5634] [evidence IEA]; A complex composed of RNA of …	Any process involved in the conversion of a primary ribosomal RNA (rRNA) transcript into one or more mature rRNA molecules [goid 6364] [evidence IEA]	Interacting selectively with an RNA molecule or a portion thereof [goid 3723] [evidence IEA]; Interacting selectively with any protein or protein complex (a complex of two or more proteins that may include other nonprotein molecules) [goid 5515] [pmid 15590835] [evidence ISS]	RIP-1
ILMN_1735712	KRT1	-8.40185	1	0.718182	0	-8.7617	1	0.716883	-0.0647806	1	NM_006121.2	KRT1	12	Homo sapiens keratin 1 (KRT1), mRNA.	EHK1; CK1; KRT1A; K1	KRT1	2450647	Homo sapiens	RefSeq	ILMN_177761	NM_006121.3	NM_006121.3		3848	119395749	NM_006121.3	NP_006112.3	2450647	S	2056	GCAAGACCGAGGTCGATTTGTCCCAGCCTTACCGGAGAAAAGAGCTATGG	-	53068865-53068914	12q13.13d	Any of the various filamentous elements that form the internal framework of cells, and typically remain after treatment of the cells with mild detergent to remove membrane constituents and soluble components of the cytoplasm. The term embraces intermediate filaments, microfilaments, microtubules, the microtrabecular lattice, and other structures characterized by a polymeric filamentous nature and…	Any process involved in the activation of any of the steps of the lectin pathway of the complement cascade which allows for the direct killing of microbes and the regulation of other immune processes [goid 1867] [pmid 11549596] [evidence IPI]; A change in state or activity of a cell or an organism (in terms of movement, secretion, enzyme production, gene expression, etc.) as a result of oxidative…	Combining with an extracellular or intracellular messenger to initiate a change in cell activity [goid 4872] [pmid 11290596] [evidence NAS]; The action of a molecule that contributes to the structural integrity of a cytoskeletal structure [goid 5200] [pmid 1380725] [evidence TAS]; Interacting selectively with any protein or protein complex (a complex of two or more proteins that may include other…	EHK1; CK1; KRT1A; K1
ILMN_1716093	KRT10	754.369	754.369	0	0	729.691	729.691	0	-0.644133	0.967287	NM_000421.2	KRT10	17	Homo sapiens keratin 10 (epidermolytic hyperkeratosis; keratosis palmaris et plantaris) (KRT10), mRNA.	K10; KPP; CK10	KRT10	5560682	Homo sapiens	RefSeq	ILMN_179036	NM_000421.2	NM_000421.2		3858	40354191	NM_000421.2	NP_000412.2	5560682	S	1714	CTCCTCTTCCGGGTCCGTGGGCGAGTCTTCATCTAAGGGACCAAGATACT	-	36228255-36228260:36228565-36228608	17q21.2a	A cytoskeletal structure that forms a distinct elongated structure, characteristically 10 nm in diameter, that occurs in the cytoplasm of eukaryotic cells. Intermediate filaments form a fibrous system, composed of chemically heterogeneous subunits and involved in mechanically integrating the various components of the cytoplasmic space. Intermediate filaments may be divided into five chemically di…	The process whose specific outcome is the progression of the epidermis over time, from its formation to the mature structure. The epidermis is the outer epithelial layer of a plant or animal, it may be a single layer that produces an extracellular material (e.g. the cuticle of arthropods) or a complex stratified squamous epithelium, as in the case of many vertebrate species [goid 8544] [pmid 1380…	Interacting selectively with any protein or protein complex (a complex of two or more proteins that may include other nonprotein molecules) [goid 5515] [pmid 17373842] [evidence IPI]; The action of a molecule that contributes to the structural integrity of an epidermal cutaneous structure [goid 30280] [pmid 2459124] [evidence NAS]	K10; KPP; CK10
ILMN_1781884	KRT12	-8.6397	1	0.727273	0	-0.650996	1	0.514286	1.65339	1	NM_000223.2	KRT12	17	Homo sapiens keratin 12 (Meesmann corneal dystrophy) (KRT12), mRNA.	K12	KRT12	870433	Homo sapiens	RefSeq	ILMN_22735	NM_000223.2	NM_000223.2		3859	47132618	NM_000223.2	NP_000214.1	870433	S	1424	CCCGAAAAATCAAGACAGTTGTGCAGGAGATGGTGAATGGTGAGGTGGTC	-	36271474-36271523	17q21.2a	A cytoskeletal structure that forms a distinct elongated structure, characteristically 10 nm in diameter, that occurs in the cytoplasm of eukaryotic cells. Intermediate filaments form a fibrous system, composed of chemically heterogeneous subunits and involved in mechanically integrating the various components of the cytoplasmic space. Intermediate filaments may be divided into five chemically di…	The series of events required for an organism to receive a visual stimulus, convert it to a molecular signal, and recognize and characterize the signal. Visual stimuli are detected in the form of photons and are processed to form an image [goid 7601] [pmid 9171831] [evidence TAS]	The action of a molecule that contributes to the structural integrity of a complex or assembly within or outside a cell [goid 5198] [pmid 9171831] [evidence NAS]	K12
ILMN_1700344	KRT126P	6.5689	6.5689	0.3	0	-4.51419	1	0.605195	-2.29724	0.152232	XM_938125.1	KRT126P		PREDICTED: Homo sapiens keratin 126 pseudogene (KRT126P), mRNA.		KRT126P	2490048	Homo sapiens	RefSeq	ILMN_32465	XM_938125.2	XM_938125.2		643865	113423765	XM_938125.2	XP_943218.1	2490048	S	602	ACAGTATCATTGCCAAGTTGGGGGAGCAGCAGACCACGGCCAGCAGGCAT			12q13.13d
ILMN_1686165	KRT126P	1.40155	1.40155	0.453247	0	6.12105	6.12105	0.315584	0.865789	4.36735	XM_927136.1	KRT126P	12	PREDICTED: Homo sapiens keratin 126 pseudogene (KRT126P), mRNA.		KRT126P	3130195	Homo sapiens	RefSeq	ILMN_42962	XM_927136.2	XM_927136.2		643865	113423343	XM_927136.2	XP_932229.1	3130195	S	602	ACAGTATCGTTGCCAAGTTGGGGGAGCAGCAGACCACGGCCAGCAGGCAT	-	51396608-51396641:51397787-51397802	12q13.13d
ILMN_1721218	KRT13	-13.369	1	0.816883	0	-22.0202	1	0.975325	-1.86225	1	NM_002274.2	KRT13	17	Homo sapiens keratin 13 (KRT13), transcript variant 2, mRNA.	MGC161462; CK13; K13; MGC3781	KRT13	2230035	Homo sapiens	RefSeq	ILMN_17796	NM_002274.3	NM_002274.3		3860	131412227	NM_002274.3	NP_002265.2	2230035	A	1343	ACTTCTAGTGCCTCTGTTACCACCACCTCTAATGCCTCTGGTCGCCGCAC	-	39657529-39657578	17q21.2b	A cytoskeletal structure that forms a distinct elongated structure, characteristically 10 nm in diameter, that occurs in the cytoplasm of eukaryotic cells. Intermediate filaments form a fibrous system, composed of chemically heterogeneous subunits and involved in mechanically integrating the various components of the cytoplasmic space. Intermediate filaments may be divided into five chemically di…	The process whose specific outcome is the progression of the epidermis over time, from its formation to the mature structure. The epidermis is the outer epithelial layer of a plant or animal, it may be a single layer that produces an extracellular material (e.g. the cuticle of arthropods) or a complex stratified squamous epithelium, as in the case of many vertebrate species [goid 8544] [pmid 7493…	The action of a molecule that contributes to the structural integrity of a complex or assembly within or outside a cell [goid 5198] [evidence IEA]	MGC161462; CK13; K13; MGC3781
ILMN_1665035	KRT14	-2.60304	1	0.563636	0	-4.72534	1	0.609091	-0.382178	1	NM_000526.3	KRT14	17	Homo sapiens keratin 14 (epidermolysis bullosa simplex, Dowling-Meara, Koebner) (KRT14), mRNA.	NFJ; CK14; EBS3; EBS4; K14	KRT14	4900458	Homo sapiens	RefSeq	ILMN_9209	NM_000526.3	NM_000526.3		3861	15431309	NM_000526.3	NP_000517.2	4900458	S	1519	GTGGACACAGATCCCACTGGAAGATCCCCTCTCCTGCCCAAGCACTTCAC	-	36992124-36992173	17q21.2b	A membrane-bounded organelle of eukaryotic cells in which chromosomes are housed and replicated. In most cells, the nucleus contains all of the cell's chromosomes except the organellar chromosomes, and is the site of RNA synthesis and processing. In some species, or in specialized cell types, RNA metabolism or DNA replication may be absent [goid 5634] [pmid 11724817] [evidence IDA]; All of the co…	The process whose specific outcome is the progression of the epidermis over time, from its formation to the mature structure. The epidermis is the outer epithelial layer of a plant or animal, it may be a single layer that produces an extracellular material (e.g. the cuticle of arthropods) or a complex stratified squamous epithelium, as in the case of many vertebrate species [goid 8544] [pmid 7525…	The action of a molecule that contributes to the structural integrity of a cytoskeletal structure [goid 5200] [pmid 7525408] [evidence TAS]; Interacting selectively with any protein or protein complex (a complex of two or more proteins that may include other nonprotein molecules) [goid 5515] [pmid 11684708] [evidence IPI]	NFJ; CK14; EBS3; EBS4; K14
ILMN_1770612	KRT15	2.59325	2.59325	0.424675	0	6.12818	6.12818	0.315584	0.661164	2.36312	NM_002275.2	KRT15	17	Homo sapiens keratin 15 (KRT15), mRNA.	K1CO; K15; CK15	KRT15	3710671	Homo sapiens	RefSeq	ILMN_3189	NM_002275.2	NM_002275.2		3866	24430189	NM_002275.2	NP_002266.2	3710671	S	1440	TTGCAGGAGAAACGTCCCTTGCCACTCCCCACTCTCATCAGGCCAAGTGG	-	36923743-36923792	17q21.2b	A cytoskeletal structure that forms a distinct elongated structure, characteristically 10 nm in diameter, that occurs in the cytoplasm of eukaryotic cells. Intermediate filaments form a fibrous system, composed of chemically heterogeneous subunits and involved in mechanically integrating the various components of the cytoplasmic space. Intermediate filaments may be divided into five chemically di…	The process whose specific outcome is the progression of the epidermis over time, from its formation to the mature structure. The epidermis is the outer epithelial layer of a plant or animal, it may be a single layer that produces an extracellular material (e.g. the cuticle of arthropods) or a complex stratified squamous epithelium, as in the case of many vertebrate species [goid 8544] [pmid 2452…	The action of a molecule that contributes to the structural integrity of a complex or assembly within or outside a cell [goid 5198] [evidence IEA]; The action of a molecule that contributes to the structural integrity of a complex or assembly within or outside a cell [goid 5198] [evidence IEA]; The action of a molecule that contributes to the structural integrity of a cytoskeletal structure [goid…	K1CO; K15; CK15
ILMN_1736760	KRT16	-1.70673	1	0.533766	0	20.4709	20.4709	0.0792208	5.40878	20.4709	NM_005557.2	KRT16	17	Homo sapiens keratin 16 (focal non-epidermolytic palmoplantar keratoderma) (KRT16), mRNA.	K16; KRT16A; CK16; NEPPK; K1CP	KRT16	450551	Homo sapiens	RefSeq	ILMN_23524	NM_005557.2	NM_005557.2		3868	24430191	NM_005557.2	NP_005548.2	450551	S	1028	AAAGAAGTGGCCTCCAACAGCGAACTGGTACAGAGCAGCCGCAGTGAGGT	-	37020692-37020741	17q21.2b	A cytoskeletal structure that forms a distinct elongated structure, characteristically 10 nm in diameter, that occurs in the cytoplasm of eukaryotic cells. Intermediate filaments form a fibrous system, composed of chemically heterogeneous subunits and involved in mechanically integrating the various components of the cytoplasmic space. Intermediate filaments may be divided into five chemically di…	A process that is carried out at the cellular level which results in the formation, arrangement of constituent parts, or disassembly of cytoskeletal structures [goid 7010] [pmid 2451124] [evidence NAS]; The multiplication or reproduction of cells, resulting in the expansion of a cell population [goid 8283] [pmid 8595410] [evidence TAS]; The process whose specific outcome is the progression of the…	The action of a molecule that contributes to the structural integrity of a cytoskeletal structure [goid 5200] [pmid 2451124] [evidence NAS]; Interacting selectively with any protein or protein complex (a complex of two or more proteins that may include other nonprotein molecules) [goid 5515] [pmid 15731013] [evidence IPI]	K16; KRT16A; CK16; NEPPK; K1CP
ILMN_2228162	KRT16	0.711958	1	0.468831	0	-21.103	1	0.966234	-5.69513	1	NM_005557.2	KRT16	17	Homo sapiens keratin 16 (focal non-epidermolytic palmoplantar keratoderma) (KRT16), mRNA.	K16; KRT16A; CK16; NEPPK; K1CP	KRT16	4540246	Homo sapiens	RefSeq	ILMN_23524	NM_005557.2	NM_005557.2		3868	24430191	NM_005557.2	NP_005548.2	4540246	S	1272	AGGAGTACCAGATCTTGCTGGATGTGAAGACGCGGCTGGAGCAGGAGATT	-	37020146-37020195	17q21.2b	A cytoskeletal structure that forms a distinct elongated structure, characteristically 10 nm in diameter, that occurs in the cytoplasm of eukaryotic cells. Intermediate filaments form a fibrous system, composed of chemically heterogeneous subunits and involved in mechanically integrating the various components of the cytoplasmic space. Intermediate filaments may be divided into five chemically di…	A process that is carried out at the cellular level which results in the formation, arrangement of constituent parts, or disassembly of cytoskeletal structures [goid 7010] [pmid 2451124] [evidence NAS]; The multiplication or reproduction of cells, resulting in the expansion of a cell population [goid 8283] [pmid 8595410] [evidence TAS]; The process whose specific outcome is the progression of the…	The action of a molecule that contributes to the structural integrity of a cytoskeletal structure [goid 5200] [pmid 2451124] [evidence NAS]; Interacting selectively with any protein or protein complex (a complex of two or more proteins that may include other nonprotein molecules) [goid 5515] [pmid 15731013] [evidence IPI]	K16; KRT16A; CK16; NEPPK; K1CP
ILMN_1666845	KRT17	-13.0206	1	0.812987	0	-16.896	1	0.885714	-0.762629	1	NM_000422.1	KRT17	17	Homo sapiens keratin 17 (KRT17), mRNA.	PCHC1; K17; PC2; PC	KRT17	3840445	Homo sapiens	RefSeq	ILMN_5566	NM_000422.1	NM_000422.1		3872	4557700	NM_000422.1	NP_000413.1	3840445	S	1434	CCCCTGCTTCAGTCCCTTCCCCATGCTTCCTTGCCTGATGACAATAAAGC	-	37029235-37029284	17q21.2b	A membrane-bounded organelle of eukaryotic cells in which chromosomes are housed and replicated. In most cells, the nucleus contains all of the cell's chromosomes except the organellar chromosomes, and is the site of RNA synthesis and processing. In some species, or in specialized cell types, RNA metabolism or DNA replication may be absent [goid 5634] [pmid 18029348] [evidence IDA]; A small, dens…	The process whose specific outcome is the progression of the epidermis over time, from its formation to the mature structure. The epidermis is the outer epithelial layer of a plant or animal, it may be a single layer that produces an extracellular material (e.g. the cuticle of arthropods) or a complex stratified squamous epithelium, as in the case of many vertebrate species [goid 8544] [pmid 7539…	The action of a molecule that contributes to the structural integrity of a cytoskeletal structure [goid 5200] [pmid 1281771] [evidence TAS]; Interacting selectively with any protein or protein complex (a complex of two or more proteins that may include other nonprotein molecules) [goid 5515] [pmid 16189514] [evidence IPI]	PCHC1; K17; PC2; PC
ILMN_3195198	KRT17P3	-2.2452	1	0.549351	0	-11.3651	1	0.777922	-1.94378	1	XR_015626.2	KRT17P3	17	PREDICTED: Homo sapiens misc_RNA (KRT17P3), miscRNA.		KRT17P3	1260474	Homo sapiens	RefSeq	ILMN_177739	XR_015626.2	XR_015626.2		729682	169211097	XR_015626.2		1260474	A	672	TGGGCTGACCTTGGCCAGAGCCGACCTGGAGATGCAGATTGAGAACCTCA	-	25920770-25920819	17q11.2c
ILMN_3265423	KRT17P3	4.17959	4.17959	0.372727	0	-0.254184	1	0.507792	-0.819584	0.239258	XR_019109.2	KRT17P3		PREDICTED: Homo sapiens misc_RNA (KRT17P3), miscRNA.		KRT17P3	6650048	Homo sapiens	RefSeq	ILMN_171957	XR_019109.2	XR_019109.2		729682	169211751	XR_019109.2		6650048	M	1261	GATGCCCACCTGACTCAGTACAAGAAAGAACATAAGCATCTTCGTGGCTG			17q11.2c
ILMN_1803408	KRT18	45.5538	45.5538	0.0012987	0	97.9399	97.9399	0	9.83402	2.14998	NM_000224.2	KRT18	12	Homo sapiens keratin 18 (KRT18), transcript variant 1, mRNA.	K18; CYK18	KRT18	110431	Homo sapiens	RefSeq	ILMN_22543	NM_000224.2	NM_000224.2		3875	40354193	NM_000224.2	NP_000215.1	110431	I	31	ATATAACTCGGGTCGCGCGGCTCGCGCAGGCCGCCACCGTCGTCCGCAAA	+	51629140-51629189	12q13.13e	All of the contents of a cell excluding the plasma membrane and nucleus, but including other subcellular structures [goid 5737] [pmid 16424149] [evidence IDA]; A region in a eukaryotic cell, such as a centrosome or basal body, from which microtubules grow [goid 5815] [pmid 18000879] [evidence IDA]; A small (70-100 nm) cytoplasmic granule that contains a number of centrosomal proteins; cetriolar s…	The progression of biochemical and morphological phases and events that occur in a cell during successive cell replication or nuclear replication events. Canonically, the cell cycle comprises the replication and segregation of genetic material followed by the division of the cell, but in endocycles or syncytial cells nuclear replication or nuclear division may not be followed by cell division [go…	The action of a molecule that contributes to the structural integrity of a complex or assembly within or outside a cell [goid 5198] [evidence IEA]; Interacting selectively with any protein or protein complex (a complex of two or more proteins that may include other nonprotein molecules) [goid 5515] [pmid 10954706] [evidence IPI]; Interacting selectively with any protein or protein complex (a comp…	K18; CYK18
ILMN_1730848	KRT18	19.0537	19.0537	0.0831169	0	7.88092	7.88092	0.27013	-2.29582	0.413615	NM_199187.1	KRT18	12	Homo sapiens keratin 18 (KRT18), transcript variant 2, mRNA.	K18; CYK18	KRT18	6280128	Homo sapiens	RefSeq	ILMN_22651	NM_199187.1	NM_199187.1		3875	40354194	NM_199187.1	NP_954657.1	6280128	I	15	CAACAACACCTGCTGTCCGTGTCCATGCCCGGTTGGCCACCCCGTTTCTG	+	51628936-51628985	12q13.13e	All of the contents of a cell excluding the plasma membrane and nucleus, but including other subcellular structures [goid 5737] [pmid 16424149] [evidence IDA]; A region in a eukaryotic cell, such as a centrosome or basal body, from which microtubules grow [goid 5815] [pmid 18000879] [evidence IDA]; A small (70-100 nm) cytoplasmic granule that contains a number of centrosomal proteins; cetriolar s…	The progression of biochemical and morphological phases and events that occur in a cell during successive cell replication or nuclear replication events. Canonically, the cell cycle comprises the replication and segregation of genetic material followed by the division of the cell, but in endocycles or syncytial cells nuclear replication or nuclear division may not be followed by cell division [go…	The action of a molecule that contributes to the structural integrity of a complex or assembly within or outside a cell [goid 5198] [evidence IEA]; Interacting selectively with any protein or protein complex (a complex of two or more proteins that may include other nonprotein molecules) [goid 5515] [pmid 10954706] [evidence IPI]; Interacting selectively with any protein or protein complex (a comp…	K18; CYK18
ILMN_3263974	KRT18P13	144.33	144.33	0	0	97.5878	97.5878	0	-7.01239	0.676142	XM_001726959.1	KRT18P13	9	PREDICTED: Homo sapiens keratin 18 pseudogene 13 (KRT18P13), mRNA.		KRT18P13	6110026	Homo sapiens	RefSeq	ILMN_344563	XM_001726959.1	XM_001726959.1		392371	169181262	XM_001726959.1	XP_001727011.1	6110026	M	1056	TCGAGGCCCGCTATGCCTTGCAGAGGGAGCAGCTCAACGGGATCCTGCTG	+	99502526-99502575	9q22.33b
ILMN_3187508	KRT18P13	-14.2995	1	0.837662	0	1.07279	1.07279	0.47013	3.7018	1.07279	XM_001726959.1	KRT18P13	9	PREDICTED: Homo sapiens keratin 18 pseudogene 13 (KRT18P13), mRNA.		KRT18P13	6110300	Homo sapiens	RefSeq	ILMN_344563	XM_001726959.1	XM_001726959.1		392371	169181262	XM_001726959.1	XP_001727011.1	6110300	A	937	CGAGGTTGGAGCTGCTGGGATGATGCTCACGGAGCTGAGATGTATAGTCC	+	99502407-99502456	9q22.33b
ILMN_3194291	KRT18P17	-14.8144	1	0.846753	0	-18.682	1	0.920779	-0.744064	1	XR_016516.2	KRT18P17	3	PREDICTED: Homo sapiens misc_RNA (KRT18P17), miscRNA.		KRT18P17	540370	Homo sapiens	RefSeq	ILMN_173279	XR_016516.2	XR_016516.2		344866	169165058	XR_016516.2		540370	A	751	GGCAGATATCCAAGCCCAATATGACAAGCTGGCTCAGAAGAACCAAGAGG	-	12804376-12804425	3p25.1d
ILMN_3252936	KRT18P17	-5.84538	1	0.650649	0	12.0281	12.0281	0.179221	4.28669	12.0281	XR_037953.1	KRT18P17		PREDICTED: Homo sapiens misc_RNA (KRT18P17), miscRNA.		KRT18P17	1090674	Homo sapiens	RefSeq	ILMN_334806	XR_037953.1	XR_037953.1		344866	169165490	XR_037953.1		1090674	M	1084	ACGAGACCCTGCTGAACATCAATGTCAAGCTGGAGGCTGAGATTGCCACC			3p25.1d
ILMN_3267748	KRT18P19	-0.29489	1	0.494805	0	1.0651	1.0651	0.47013	0.239622	1.0651	XR_016833.2	KRT18P19	2	PREDICTED: Homo sapiens misc_RNA (KRT18P19), miscRNA.		KRT18P19	7050367	Homo sapiens	RefSeq	ILMN_183919	XR_016833.2	XR_016833.2		339781	169163433	XR_016833.2		7050367	M	1049	GGACAGCACCAAGCCCAGGAATAGGAGGCCCTGCTGAACATCGAGGTCAA	-	189884408-189884457	2q32.2a
ILMN_3262193	KRT18P26	-12.8587	1	0.81039	0	21.4015	21.4015	0.0688312	9.47698	21.4015	XR_039730.1	KRT18P26		PREDICTED: Homo sapiens misc_RNA (KRT18P26), miscRNA.		KRT18P26	3290035	Homo sapiens	RefSeq	ILMN_342949	XR_039730.1	XR_039730.1		729634	169163979	XR_039730.1		3290035	M	845	CAGTCTGCCAAGGTTGGAGCTGCTGAGATGATGCTCATGAAACTGAGACG			2p13.1b
ILMN_3185725	KRT18P26	-6.27806	1	0.663636	0	-5.79207	1	0.638961	0.0860212	1	XR_039730.1	KRT18P26		PREDICTED: Homo sapiens misc_RNA (KRT18P26), miscRNA.		KRT18P26	6350010	Homo sapiens	RefSeq	ILMN_342949	XR_039730.1	XR_039730.1		729634	169163979	XR_039730.1		6350010	A	758	TATGATTAGCTGCCTCAGAAGAGCCGAGAGGAGCCAGACAAGTACTGCTC			2p13.1b
ILMN_3178307	KRT18P28	7.3009	7.3009	0.281818	0	3.62883	3.62883	0.381818	-0.661921	0.497038	XR_017689.1	KRT18P28	1	PREDICTED: Homo sapiens misc_RNA (KRT18P28), miscRNA.		KRT18P28	2260068	Homo sapiens	RefSeq	ILMN_180510	XR_017689.1	XR_017689.1		343326	113411579	XR_017689.1		2260068	A	1489	CTGGACAGGAGCAAGTCCGTGCAAACCATCCAAAAGACCACCACCCGCTG	-	181194889-181194938	1q25.3d
ILMN_3231334	KRT18P30	-15.6575	1	0.867533	0	-17.3745	1	0.896104	-0.319392	1	XR_042318.1	KRT18P30	6	PREDICTED: Homo sapiens misc_RNA (KRT18P30), miscRNA.		KRT18P30	2650440	Homo sapiens	RefSeq	ILMN_338648	XR_042318.1	XR_042318.1		643858	169169439	XR_042318.1		2650440	I	2228	TGGCCAAAGATAAGCCAGGCAATCTTATAGAAGAAGATGGAGGGCTGGAG	+	86056740-86056753:86057069-86057104	6q14.3b
ILMN_3188425	KRT18P30	35.1873	35.1873	0.0038961	0	-3.93619	1	0.588312	-10.6971	0.0284193	XR_042416.1	KRT18P30		PREDICTED: Homo sapiens misc_RNA (KRT18P30), miscRNA.		KRT18P30	4010128	Homo sapiens	RefSeq	ILMN_345321	XR_042416.1	XR_042416.1		643858	169168858	XR_042416.1		4010128	A	658	ATCATGGCAGAAAACTGGGCCCAATATGGCAAGCTGGCTCGGAAGAACCG			6q14.3b
ILMN_3259275	KRT18P34	-3.48821	1	0.588312	0	-5.41544	1	0.624675	-0.350686	1	XR_042295.1	KRT18P34	3	PREDICTED: Homo sapiens misc_RNA (KRT18P34), miscRNA.		KRT18P34	3800564	Homo sapiens	RefSeq	ILMN_340301	XR_042295.1	XR_042295.1		391589	169165218	XR_042295.1		3800564	M	815	AACACAGGGGTCACCACGCAGTCCGTCGAGGTTGGAGCTGCTATAACGCT	-	158363551-158363600	3q25.32a
ILMN_3254848	KRT18P40	-16.232	1	0.884416	0	-4.82858	1	0.611688	2.5406	1	XR_040329.1	KRT18P40		PREDICTED: Homo sapiens misc_RNA (KRT18P40), miscRNA.		KRT18P40	430128	Homo sapiens	RefSeq	ILMN_336518	XR_040329.1	XR_040329.1		390904	169214264	XR_040329.1		430128	M	1022	GGAGGTGGAGGCATGTTAAGCCCTGCAGATGGAGCAGATCAACAGGATCC			19p12d
ILMN_3178386	KRT18P40	1.80083	1.80083	0.444156	0	-0.0847154	1	0.502597	-0.343235	0.5553	XR_040329.1	KRT18P40		PREDICTED: Homo sapiens misc_RNA (KRT18P40), miscRNA.		KRT18P40	6980731	Homo sapiens	RefSeq	ILMN_336518	XR_040329.1	XR_040329.1		390904	169214264	XR_040329.1		6980731	A	877	GAGAGTATATAGTGGTCACCACGCAGTCCACCAAGGTTGTAGCTGCTGAG			19p12d
ILMN_3269112	KRT18P42	0.645656	1	0.471429	0	-0.910123	1	0.516883	-0.276203	1	XR_039234.1	KRT18P42		PREDICTED: Homo sapiens misc_RNA (KRT18P42), miscRNA.		KRT18P42	4830041	Homo sapiens	RefSeq	ILMN_348902	XR_039234.1	XR_039234.1		391819	169168253	XR_039234.1		4830041	M	944	GGTGAAGGCCCGCTACACCCTGCAGATGGAGAAGGTCAATGGGATTTTGC			5q21.3e
ILMN_3192645	KRT18P42	-7.12849	1	0.681818	0	2.28047	2.28047	0.42987	1.94799	2.28047	XR_039234.1	KRT18P42		PREDICTED: Homo sapiens misc_RNA (KRT18P42), miscRNA.		KRT18P42	6760242	Homo sapiens	RefSeq	ILMN_348902	XR_039234.1	XR_039234.1		391819	169168253	XR_039234.1		6760242	A	823	CCGCCAAGGTTGGAGCTACTGAGATGACGCTCATGGAGCTGAGATGTACA			5q21.3e
ILMN_3263428	KRT18P44	-8.09022	1	0.714286	0	-21.76	1	0.972727	-3.10834	1	XM_001720462.1	KRT18P44		PREDICTED: Homo sapiens keratin 18 pseudogene 44 (KRT18P44), mRNA.		KRT18P44	4560537	Homo sapiens	RefSeq	ILMN_343993	XM_001720462.1	XM_001720462.1		139748	169216427	XM_001720462.1	XP_001720514.1	4560537	M	1483	ACCACCACCCGCAGGATAGTGGACCACAAAGTGGTGTCCGAAACCAATGA			Xq25g
ILMN_3188731	KRT18P50	2.19974	2.19974	0.436364	0	-1.79214	1	0.538961	-0.753914	0.454598	XM_001719397.1	KRT18P50		PREDICTED: Homo sapiens keratin 18 pseudogene 50 (KRT18P50), mRNA.		KRT18P50	4050753	Homo sapiens	RefSeq	ILMN_345627	XM_001719397.1	XM_001719397.1		442236	169168862	XM_001719397.1	XP_001719449.1	4050753	A	1107	ACCTTACTGCTGCCTGCTGGAAGATGGGAGGGACTTCAATCCCGGTGATG			6q16.1e
ILMN_1730777	KRT19	4.22647	4.22647	0.372727	0	31.438	31.438	0.0168831	6.39902	7.43837	NM_002276.3	KRT19	17	Homo sapiens keratin 19 (KRT19), mRNA.	K19; CK19; MGC15366; K1CS	KRT19	6060630	Homo sapiens	RefSeq	ILMN_6529	NM_002276.3	NM_002276.3		3880	40217850	NM_002276.3	NP_002267.2	6060630	S	1091	CCTTGGAAGACACACTGGCAGAAACGGAGGCGCGCTTTGGAGCCCAGCTG	-	36933718-36933767	17q21.2b	A cytoskeletal structure that forms a distinct elongated structure, characteristically 10 nm in diameter, that occurs in the cytoplasm of eukaryotic cells. Intermediate filaments form a fibrous system, composed of chemically heterogeneous subunits and involved in mechanically integrating the various components of the cytoplasmic space. Intermediate filaments may be divided into five chemically di…	A change in state or activity of a cell or an organism (in terms of movement, secretion, enzyme production, gene expression, etc.) as a result of stimulus by an estrogen, C18 steroid hormones that can stimulate the development of female sexual characteristics [goid 43627] [pmid 10037815] [evidence IEP]; Any process by which an organism has an effect on an organism of a different species [goid 444…	The action of a molecule that contributes to the structural integrity of a cytoskeletal structure [goid 5200] [pmid 2448790] [evidence TAS]; Interacting selectively with any protein or protein complex (a complex of two or more proteins that may include other nonprotein molecules) [goid 5515] [pmid 16000376] [evidence IPI]; The action of a molecule that contributes to the structural integrity of a…	K19; CK19; MGC15366; K1CS
ILMN_1669299	KRT2	-22.3558	1	0.979221	0	-12.7025	1	0.805195	2.12715	1	NM_000423.2	KRT2	12	Homo sapiens keratin 2 (KRT2), mRNA.	MGC116967; KRT2E; MGC116968; KRTE; KRT2A	KRT2	1240315	Homo sapiens	RefSeq	ILMN_10585	NM_000423.2	NM_000423.2		3849	47132619	NM_000423.2	NP_000414.2	1240315	S	2176	GTGCTGTCTAGGTTTGTGCTTCTAGCCATGCCCATTCCCGCCCCCACCAT	-	53038530-53038579	12q13.13d	All of the contents of a cell excluding the plasma membrane and nucleus, but including other subcellular structures [goid 5737] [pmid 18029348] [evidence IDA]; A structure comprised of a core structure (in most organisms, a pair of centrioles) and peripheral material from which a microtubule-based structure, such as a spindle apparatus, is organized. Centrosomes occur close to the nucleus during …	The process whose specific outcome is the progression of the epidermis over time, from its formation to the mature structure. The epidermis is the outer epithelial layer of a plant or animal, it may be a single layer that produces an extracellular material (e.g. the cuticle of arthropods) or a complex stratified squamous epithelium, as in the case of many vertebrate species [goid 8544] [pmid 7524…	The action of a molecule that contributes to the structural integrity of a cytoskeletal structure [goid 5200] [pmid 1380918] [evidence TAS]; Interacting selectively with any protein or protein complex (a complex of two or more proteins that may include other nonprotein molecules) [goid 5515] [pmid 17373842] [evidence IPI]	MGC116967; KRT2E; MGC116968; KRTE; KRT2A
ILMN_2219867	KRT20	2.22757	2.22757	0.433766	0	3.43003	3.43003	0.38961	0.202538	1.53981	NM_019010.1	KRT20	17	Homo sapiens keratin 20 (KRT20), mRNA.	K20; CK20; KRT21; CD20; MGC35423	KRT20	160184	Homo sapiens	RefSeq	ILMN_161882	NM_019010.1	NM_019010.1		54474	27894336	NM_019010.1	NP_061883.1	160184	S	1381	CTCCCTGCAAGAAATCAGCCATAAGAAAGCACTATTAATACTCTGCAGTG	-	39032499-39032548	17q21.2a	All of the contents of a cell excluding the plasma membrane and nucleus, but including other subcellular structures [goid 5737] [pmid 10973561] [evidence IDA]; A cytoskeletal structure that forms a distinct elongated structure, characteristically 10 nm in diameter, that occurs in the cytoplasm of eukaryotic cells. Intermediate filaments form a fibrous system, composed of chemically heterogeneous …	A form of programmed cell death induced by external or internal signals that trigger the activity of proteolytic caspases, whose actions dismantle the cell and result in cell death. Apoptosis begins internally with condensation and subsequent fragmentation of the cell nucleus (blebbing) while the plasma membrane remains intact. Other characteristics of apoptosis include DNA fragmentation and the …	The action of a molecule that contributes to the structural integrity of a cytoskeletal structure [goid 5200] [pmid 8359595] [evidence NAS]; Interacting selectively with any protein or protein complex (a complex of two or more proteins that may include other nonprotein molecules) [goid 5515] [pmid 16608857] [evidence IPI]	K20; CK20; KRT21; CD20; MGC35423
ILMN_1794729	KRT20	1.24861	1.24861	0.458442	0	2.27637	2.27637	0.42987	0.178017	1.82312	NM_019010.1	KRT20	17	Homo sapiens keratin 20 (KRT20), mRNA.	K20; CK20; KRT21; CD20; MGC35423	KRT20	5290674	Homo sapiens	RefSeq	ILMN_161882	NM_019010.1	NM_019010.1		54474	27894336	NM_019010.1	NP_061883.1	5290674	S	1232	CCAGGAAGATTAAGACAGTCGTGCAAGAAGTAGTGGATGGCAAGGTCGTG	-	39032648-39032697	17q21.2a	All of the contents of a cell excluding the plasma membrane and nucleus, but including other subcellular structures [goid 5737] [pmid 10973561] [evidence IDA]; A cytoskeletal structure that forms a distinct elongated structure, characteristically 10 nm in diameter, that occurs in the cytoplasm of eukaryotic cells. Intermediate filaments form a fibrous system, composed of chemically heterogeneous …	A form of programmed cell death induced by external or internal signals that trigger the activity of proteolytic caspases, whose actions dismantle the cell and result in cell death. Apoptosis begins internally with condensation and subsequent fragmentation of the cell nucleus (blebbing) while the plasma membrane remains intact. Other characteristics of apoptosis include DNA fragmentation and the …	The action of a molecule that contributes to the structural integrity of a cytoskeletal structure [goid 5200] [pmid 8359595] [evidence NAS]; Interacting selectively with any protein or protein complex (a complex of two or more proteins that may include other nonprotein molecules) [goid 5515] [pmid 16608857] [evidence IPI]	K20; CK20; KRT21; CD20; MGC35423
ILMN_1801090	KRT222	-7.30279	1	0.688312	0	-12.7178	1	0.806493	-1.07524	1	NM_152349.1	KRT222	17	Homo sapiens keratin 222 (KRT222), mRNA.	KA21; MGC45562	KRT222	7160056	Homo sapiens	RefSeq	ILMN_28583	NM_152349.2	NM_152349.2		125113	126723014	NM_152349.2	NP_689562.1	7160056	S	989	AGGATGGACCAAGGTGGGCCATACCAACTCCCTCTGTCCCAAAATGTAAG	-	38812568-38812617	17q21.2a				MGC45562
ILMN_1791545	KRT23	-6.5915	1	0.671429	0	-15.9288	1	0.868831	-1.97674	1	NM_015515.3	KRT23	17	Homo sapiens keratin 23 (histone deacetylase inducible) (KRT23), mRNA.	MGC26158; CK23; DKFZP434G032; K23; HAIK1	KRT23	630152	Homo sapiens	RefSeq	ILMN_165093	NM_015515.3	NM_015515.3		25984	27894338	NM_015515.3	NP_056330.3	630152	I	1117	GGGCCTCCGAAGGACCTTAGACAACCTGACCATTGTCACAACAGACCTAG	-	39086250-39086299	17q21.2a	A cytoskeletal structure that forms a distinct elongated structure, characteristically 10 nm in diameter, that occurs in the cytoplasm of eukaryotic cells. Intermediate filaments form a fibrous system, composed of chemically heterogeneous subunits and involved in mechanically integrating the various components of the cytoplasmic space. Intermediate filaments may be divided into five chemically di…		The action of a molecule that contributes to the structural integrity of a complex or assembly within or outside a cell [goid 5198] [evidence IEA]	MGC26158; CK23; DKFZP434G032; K23; HAIK1
ILMN_1726409	KRT23	4.92028	4.92028	0.345454	0	-3.83619	1	0.587013	-1.8029	0.20324	NM_173213.1	KRT23	17	Homo sapiens keratin 23 (histone deacetylase inducible) (KRT23), transcript variant 2, mRNA.	MGC26158; CK23; K23; HAIK1; DKFZP434G032	KRT23	4250703	Homo sapiens	RefSeq	ILMN_24666	NM_173213.1	NM_173213.1		25984	27894340	NM_173213.1	NP_775320.1	4250703	I	399	TGAGATCCTGTTCTGAGCTGGCTTTCCCTTCTCCAGGCTCGCTCACCCTC	-	36346914-36346963	17q21.2a	A cytoskeletal structure that forms a distinct elongated structure, characteristically 10 nm in diameter, that occurs in the cytoplasm of eukaryotic cells. Intermediate filaments form a fibrous system, composed of chemically heterogeneous subunits and involved in mechanically integrating the various components of the cytoplasmic space. Intermediate filaments may be divided into five chemically di…		The action of a molecule that contributes to the structural integrity of a complex or assembly within or outside a cell [goid 5198] [evidence IEA]	MGC26158; CK23; DKFZP434G032; K23; HAIK1
ILMN_1770663	KRT24	29.9213	29.9213	0.012987	0	11.1508	11.1508	0.203896	-4.29539	0.372672	NM_019016.1	KRT24	17	Homo sapiens keratin 24 (KRT24), mRNA.	MGC138169; FLJ20261; MGC138173	KRT24	2850372	Homo sapiens	RefSeq	ILMN_23379	NM_019016.1	NM_019016.1		192666	9506668	NM_019016.1	NP_061889.1	2850372	S	1547	GAGTGACTAAGACTATCGTAGAGGAGTTGGTGGATGGCAAGGTTGTCTCG	-	36108053-36108102	17q21.2a	A cytoskeletal structure that forms a distinct elongated structure, characteristically 10 nm in diameter, that occurs in the cytoplasm of eukaryotic cells. Intermediate filaments form a fibrous system, composed of chemically heterogeneous subunits and involved in mechanically integrating the various components of the cytoplasmic space. Intermediate filaments may be divided into five chemically di…		The action of a molecule that contributes to the structural integrity of a complex or assembly within or outside a cell [goid 5198] [evidence IEA]	MGC138169; FLJ20261; MGC138173
ILMN_1704497	KRT25	3.6767	3.6767	0.392208	0	-10.3473	1	0.761039	-3.13354	0.271983	NM_181534.2	KRT25	17	Homo sapiens keratin 25 (KRT25), mRNA.	KRT25A	KRT25	7650110	Homo sapiens	RefSeq	ILMN_16977	NM_181534.2	NM_181534.2		147183	31581553	NM_181534.2	NP_853512.1	7650110	S	1397	TTGAGATGCAACAGAGAACGTATGCCACATAGCCCCTGCGAAGAAAAGGC	-	36158003-36158052	17q21.2a	All of the contents of a cell excluding the plasma membrane and nucleus, but including other subcellular structures [goid 5737] [evidence IEA]; A cytoskeletal structure that forms a distinct elongated structure, characteristically 10 nm in diameter, that occurs in the cytoplasm of eukaryotic cells. Intermediate filaments form a fibrous system, composed of chemically heterogeneous subunits and inv…		The action of a molecule that contributes to the structural integrity of a complex or assembly within or outside a cell [goid 5198] [evidence IEA]; Interacting selectively with any protein or protein complex (a complex of two or more proteins that may include other nonprotein molecules) [goid 5515] [evidence IEA]	KRT25A
ILMN_2074671	KRT26	-10.6245	1	0.772727	0	-13.2686	1	0.814286	-0.500895	1	NM_181539.3	KRT26	17	Homo sapiens keratin 26 (KRT26), mRNA.	KRT25B	KRT26	1260301	Homo sapiens	RefSeq	ILMN_22354	NM_181539.3	NM_181539.3		353288	61656206	NM_181539.3	NP_853517.1	1260301	S	1333	GGTTGAGGAACTGGATCAAATTGGCAATCTCCTTTCACTGAGAGTCCACT	-	36176363-36176412	17q21.2a	A cytoskeletal structure that forms a distinct elongated structure, characteristically 10 nm in diameter, that occurs in the cytoplasm of eukaryotic cells. Intermediate filaments form a fibrous system, composed of chemically heterogeneous subunits and involved in mechanically integrating the various components of the cytoplasmic space. Intermediate filaments may be divided into five chemically di…		The action of a molecule that contributes to the structural integrity of a complex or assembly within or outside a cell [goid 5198] [evidence IEA]	KRT25B
ILMN_1723404	KRT26	5.28985	5.28985	0.337662	0	3.06824	3.06824	0.396104	-0.391965	0.580023	NM_181539.3	KRT26	17	Homo sapiens keratin 26 (KRT26), mRNA.	KRT25B	KRT26	6450367	Homo sapiens	RefSeq	ILMN_22354	NM_181539.3	NM_181539.3		353288	61656206	NM_181539.3	NP_853517.1	6450367	S	1000	GTCCCTCATGGCTGTGAAACATTCCTATGAATGCTCCTTGGCTGAGACTG	-	36178840-36178874:36179532-36179546	17q21.2a	A cytoskeletal structure that forms a distinct elongated structure, characteristically 10 nm in diameter, that occurs in the cytoplasm of eukaryotic cells. Intermediate filaments form a fibrous system, composed of chemically heterogeneous subunits and involved in mechanically integrating the various components of the cytoplasmic space. Intermediate filaments may be divided into five chemically di…		The action of a molecule that contributes to the structural integrity of a complex or assembly within or outside a cell [goid 5198] [evidence IEA]	KRT25B
ILMN_1680828	KRT27	18.4868	18.4868	0.0909091	0	9.63779	9.63779	0.22987	-1.6727	0.521333	NM_181537.2	KRT27	17	Homo sapiens keratin 27 (KRT27), mRNA.	KRT25C	KRT27	3520524	Homo sapiens	RefSeq	ILMN_18839	NM_181537.3	NM_181537.3		342574	153945735	NM_181537.3	NP_853515.2	3520524	S	1406	GAGGGTGTCTTCCTGAACTCCAGCCTCTGAGACAGAATGGCCCCCAAATT	-	38933216-38933250:38933251-38933265	17q21.2a	All of the contents of a cell excluding the plasma membrane and nucleus, but including other subcellular structures [goid 5737] [evidence IEA]; A cytoskeletal structure that forms a distinct elongated structure, characteristically 10 nm in diameter, that occurs in the cytoplasm of eukaryotic cells. Intermediate filaments form a fibrous system, composed of chemically heterogeneous subunits and inv…		The action of a molecule that contributes to the structural integrity of a complex or assembly within or outside a cell [goid 5198] [evidence IEA]	KRT25C
ILMN_1666887	KRT28	-20.9945	1	0.962338	0	-22.6406	1	0.980519	-0.307857	1	NM_181535.2	KRT28	17	Homo sapiens keratin 28 (KRT28), mRNA.	KRT25D	KRT28	2750528	Homo sapiens	RefSeq	ILMN_17096	NM_181535.3	NM_181535.3		162605	114431245	NM_181535.3	NP_853513.2	2750528	S	1325	CCAAAACCACACTGGTAAAGACAGTGGTTGAAGAGCTAGATCAACGTGGT	-	38948765-38948814	17q21.2a	All of the contents of a cell excluding the plasma membrane and nucleus, but including other subcellular structures [goid 5737] [evidence IEA]; A cytoskeletal structure that forms a distinct elongated structure, characteristically 10 nm in diameter, that occurs in the cytoplasm of eukaryotic cells. Intermediate filaments form a fibrous system, composed of chemically heterogeneous subunits and inv…		The action of a molecule that contributes to the structural integrity of a complex or assembly within or outside a cell [goid 5198] [evidence IEA]
ILMN_1695621	KRT3	-8.63661	1	0.727273	0	-4.49217	1	0.605195	0.790408	1	NM_057088.1	KRT3	12	Homo sapiens keratin 3 (KRT3), mRNA.	CK3; K3	KRT3	4890202	Homo sapiens	RefSeq	ILMN_177449	NM_057088.2	NM_057088.2		3850	109148551	NM_057088.2	NP_476429.2	4890202	S	2244	TGATGTATATAGCACACAGCCCCCTCCGCCCCTCCGGTCTGTCGCCAATA	-	53183485-53183534	12q13.13d	A filament composed of acidic and basic keratins (types I and II), typically expressed in epithelial cells. The keratins are the most diverse classes of IF proteins, with a large number of keratin isoforms being expressed. Each type of epithelium always expresses a characteristic combination of type I and type II keratins [goid 45095] [pmid 9171831] [evidence TAS]	A process that is carried out at the cellular level which results in the formation, arrangement of constituent parts, or disassembly of cytoskeletal structures [goid 7010] [evidence NAS]; The process whereby a relatively unspecialized cell acquires specialized features of an epithelial cell, any of the cells making up an epithelium [goid 30855] [evidence ISS]; A process that is carried out at the…	The action of a molecule that contributes to the structural integrity of a complex or assembly within or outside a cell [goid 5198] [pmid 9171831] [evidence IMP]; The action of a molecule that contributes to the structural integrity of a complex or assembly within or outside a cell [goid 5198] [evidence NAS]	CK3; K3
ILMN_3238902	KRT31	7.41163	7.41163	0.279221	0	6.25427	6.25427	0.315584	-0.199497	0.843845	NM_002277.2	KRT31	17	Homo sapiens keratin 31 (KRT31), mRNA.	HA1; hHa1; Ha-1; MGC138630; KRTHA1	KRT31	2060414	Homo sapiens	RefSeq	ILMN_20560	NM_002277.2	NM_002277.2		3881	14917114	NM_002277.2	NP_002268.2	2060414	S	1341	CCAGGACTCCAGAGCTGTGACCTGGCTCTGGTTCAACAAAAGGGGCCTGA	-	39550181-39550230	17q21.2b	A cytoskeletal structure that forms a distinct elongated structure, characteristically 10 nm in diameter, that occurs in the cytoplasm of eukaryotic cells. Intermediate filaments form a fibrous system, composed of chemically heterogeneous subunits and involved in mechanically integrating the various components of the cytoplasmic space. Intermediate filaments may be divided into five chemically di…	The process whose specific outcome is the progression of the epidermis over time, from its formation to the mature structure. The epidermis is the outer epithelial layer of a plant or animal, it may be a single layer that produces an extracellular material (e.g. the cuticle of arthropods) or a complex stratified squamous epithelium, as in the case of many vertebrate species [goid 8544] [pmid 7578…	The action of a molecule that contributes to the structural integrity of a cytoskeletal structure [goid 5200] [pmid 9405442] [evidence TAS]; Interacting selectively with any protein or protein complex (a complex of two or more proteins that may include other nonprotein molecules) [goid 5515] [pmid 17353931] [evidence IPI]	HA1; hHa1; Ha-1; MGC138630; KRTHA1
ILMN_1807249	KRT32	-15.5435	1	0.866234	0	-21.2468	1	0.967533	-1.15033	1	NM_002278.2	KRT32	17	Homo sapiens keratin 32 (KRT32), mRNA.	hHa2; KRTHA2; HKA2; HA2	KRT32	6250521	Homo sapiens	RefSeq	ILMN_178494	NM_002278.3	NM_002278.3		3882	116488397	NM_002278.3	NP_002269.3	6250521	S	1403	TACTGAAGTCCCTTTGTGCCAGTGGATCCTGGAGGGCCTGGGGCTGGGCA	-	39616317-39616361:39616362-39616366	17q21.2b	A cytoskeletal structure that forms a distinct elongated structure, characteristically 10 nm in diameter, that occurs in the cytoplasm of eukaryotic cells. Intermediate filaments form a fibrous system, composed of chemically heterogeneous subunits and involved in mechanically integrating the various components of the cytoplasmic space. Intermediate filaments may be divided into five chemically di…	The process whose specific outcome is the progression of the epidermis over time, from its formation to the mature structure. The epidermis is the outer epithelial layer of a plant or animal, it may be a single layer that produces an extracellular material (e.g. the cuticle of arthropods) or a complex stratified squamous epithelium, as in the case of many vertebrate species [goid 8544] [pmid 7556…	The action of a molecule that contributes to the structural integrity of a complex or assembly within or outside a cell [goid 5198] [evidence IEA]; Interacting selectively with any protein or protein complex (a complex of two or more proteins that may include other nonprotein molecules) [goid 5515] [pmid 17353931] [evidence IPI]	hHa2; HA2; Ha-2
ILMN_1731800	KRT33A	5.55717	5.55717	0.328571	0	6.67779	6.67779	0.302597	0.195444	1.20165	NM_004138.2	KRT33A	17	Homo sapiens keratin 33A (KRT33A), mRNA.	HA3I; Ha-3I; KRTHA3A; hHa3-I; Krt1-3	KRT33A	270392	Homo sapiens	RefSeq	ILMN_1182	NM_004138.2	NM_004138.2		3883	14917116	NM_004138.2	NP_004129.2	270392	S	589	GGAGGAGCTGCTGTGCCTCAAGCAGAACCATGAGCAGGAGGTTAACACCC	-	39503461-39503474:39504735-39504770	17q21.2b	A cytoskeletal structure that forms a distinct elongated structure, characteristically 10 nm in diameter, that occurs in the cytoplasm of eukaryotic cells. Intermediate filaments form a fibrous system, composed of chemically heterogeneous subunits and involved in mechanically integrating the various components of the cytoplasmic space. Intermediate filaments may be divided into five chemically di…		The action of a molecule that contributes to the structural integrity of a complex or assembly within or outside a cell [goid 5198] [evidence IEA]; Interacting selectively with any protein or protein complex (a complex of two or more proteins that may include other nonprotein molecules) [goid 5515] [pmid 17353931] [evidence IPI]; The action of a molecule that contributes to the structural integri…	HA3I; Ha-3I; KRTHA3A; hHa3-I; Krt1-3
ILMN_2129312	KRT33A	-3.07687	1	0.579221	0	-16.209	1	0.87013	-3.00371	1	NM_004138.2	KRT33A	17	Homo sapiens keratin 33A (KRT33A), mRNA.	HA3I; Ha-3I; KRTHA3A; hHa3-I; Krt1-3	KRT33A	6620341	Homo sapiens	RefSeq	ILMN_1182	NM_004138.2	NM_004138.2		3883	14917116	NM_004138.2	NP_004129.2	6620341	S	1186	GCCCTGTATCTCTAATCCCTGTGGCCTACGTGCTCGGTGTGGGCCTTGCA	-	39502387-39502436	17q21.2b	A cytoskeletal structure that forms a distinct elongated structure, characteristically 10 nm in diameter, that occurs in the cytoplasm of eukaryotic cells. Intermediate filaments form a fibrous system, composed of chemically heterogeneous subunits and involved in mechanically integrating the various components of the cytoplasmic space. Intermediate filaments may be divided into five chemically di…		The action of a molecule that contributes to the structural integrity of a complex or assembly within or outside a cell [goid 5198] [evidence IEA]; Interacting selectively with any protein or protein complex (a complex of two or more proteins that may include other nonprotein molecules) [goid 5515] [pmid 17353931] [evidence IPI]; The action of a molecule that contributes to the structural integri…	HA3I; Ha-3I; KRTHA3A; hHa3-I; Krt1-3
ILMN_1770015	KRT33B	-11.9531	1	0.794805	0	-5.20012	1	0.61948	1.3626	1	NM_002279.3	KRT33B	17	Homo sapiens keratin 33B (KRT33B), mRNA.	HA3II; KRTHA3A; hHa3-II; Ha-3II; KRTHA3B	KRT33B	6450148	Homo sapiens	RefSeq	ILMN_16370	NM_002279.3	NM_002279.3		3884	15022816	NM_002279.3	NP_002270.1	6450148	S	1426	CTAGGGCTACTTGATCCTCCTCACCCCAGGTCCCTCTCCTGTAGTCAGTC	-	39519872-39519921	17q21.2b	A cytoskeletal structure that forms a distinct elongated structure, characteristically 10 nm in diameter, that occurs in the cytoplasm of eukaryotic cells. Intermediate filaments form a fibrous system, composed of chemically heterogeneous subunits and involved in mechanically integrating the various components of the cytoplasmic space. Intermediate filaments may be divided into five chemically di…		The action of a molecule that contributes to the structural integrity of a complex or assembly within or outside a cell [goid 5198] [evidence IEA]; Interacting selectively with any protein or protein complex (a complex of two or more proteins that may include other nonprotein molecules) [goid 5515] [pmid 17353931] [evidence IPI]	HA3II; KRTHA3A; hHa3-II; Ha-3II; KRTHA3B
ILMN_1770228	KRT34	-0.42275	1	0.497403	0	-2.07083	1	0.546753	-0.289293	1	NM_021013.3	KRT34	17	Homo sapiens keratin 34 (KRT34), mRNA.	KRTHA4; HA4; hHa4; Ha-4	KRT34	3710168	Homo sapiens	RefSeq	ILMN_26396	NM_021013.3	NM_021013.3		3885	14917118	NM_021013.3	NP_066293.2	3710168	S	1492	CATCATCAACTTCCAATGTCTGGACAACTCCTTCCTGTTGAGGGTCGAGC	-	39534092-39534141	17q21.2b	A cytoskeletal structure that forms a distinct elongated structure, characteristically 10 nm in diameter, that occurs in the cytoplasm of eukaryotic cells. Intermediate filaments form a fibrous system, composed of chemically heterogeneous subunits and involved in mechanically integrating the various components of the cytoplasmic space. Intermediate filaments may be divided into five chemically di…	The process whose specific outcome is the progression of the epidermis over time, from its formation to the mature structure. The epidermis is the outer epithelial layer of a plant or animal, it may be a single layer that produces an extracellular material (e.g. the cuticle of arthropods) or a complex stratified squamous epithelium, as in the case of many vertebrate species [goid 8544] [pmid 9756…	The action of a molecule that contributes to the structural integrity of a complex or assembly within or outside a cell [goid 5198] [pmid 9756910] [evidence NAS]; Interacting selectively with any protein or protein complex (a complex of two or more proteins that may include other nonprotein molecules) [goid 5515] [pmid 17353931] [evidence IPI]; The action of a molecule that contributes to the str…	KRTHA4; HA4; hHa4; Ha-4
ILMN_3245113	KRT35	-5.8221	1	0.649351	0	-15.7855	1	0.861039	-2.13831	1	NM_002280.4	KRT35	17	Homo sapiens keratin 35 (KRT35), mRNA.	HA5; KRTHA5; hHa5; Ha-5	KRT35	6200504	Homo sapiens	RefSeq	ILMN_179912	NM_002280.4	NM_002280.4		3886	94538344	NM_002280.4	NP_002271.3	6200504	S	1460	TTCTCAGAGCCTGTCACAAAGGCCGGCTGCCCCCAAAGGTCTCAACTCCT	-	39633102-39633151	17q21.2b	A cytoskeletal structure that forms a distinct elongated structure, characteristically 10 nm in diameter, that occurs in the cytoplasm of eukaryotic cells. Intermediate filaments form a fibrous system, composed of chemically heterogeneous subunits and involved in mechanically integrating the various components of the cytoplasmic space. Intermediate filaments may be divided into five chemically di…	The process by which anatomical structures are generated and organized. Morphogenesis pertains to the creation of form [goid 9653] [pmid 8823373] [evidence TAS]	The action of a molecule that contributes to the structural integrity of a complex or assembly within or outside a cell [goid 5198] [evidence IEA]	HA5; KRTHA5; hHa5; Ha-5
ILMN_1790252	KRT36	-15.0282	1	0.850649	0	0.593817	1	0.485714	3.70333	1	NM_003771.3	KRT36	17	Homo sapiens keratin 36 (KRT36), mRNA.	HA6; hHa6; KRTHA6	KRT36	6660392	Homo sapiens	RefSeq	ILMN_15083	NM_003771.4	NM_003771.4		8689	94538346	NM_003771.4	NP_003762.1	6660392	S	1177	TACCGCCACCTGCTGGAGGGAGAGGACTGCAAGCTTCCTCCCCAACCTTG	-	39642805-39642823:39643202-39643232	17q21.2b	The part of a cell or its extracellular environment in which a gene product is located. A gene product may be located in one or more parts of a cell and its location may be as specific as a particular macromolecular complex, that is, a stable, persistent association of macromolecules that function together [goid 5575] [evidence ND ]; A cytoskeletal structure that forms a distinct elongated struct…	Any process specifically pertinent to the functioning of integrated living units: cells, tissues, organs, and organisms. A process is a collection of molecular events with a defined beginning and end [goid 8150] [evidence ND ]	Interacting selectively with any protein or protein complex (a complex of two or more proteins that may include other nonprotein molecules) [goid 5515] [pmid 17353931] [evidence IPI]; The action of a molecule that contributes to the structural integrity of an epidermal cutaneous structure [goid 30280] [pmid 9756910] [evidence NAS]; The action of a molecule that contributes to the structural integ…	HA6; hHa6
ILMN_1740813	KRT37	-19.7151	1	0.942857	0	-17.5681	1	0.898701	0.405808	1	NM_003770.4	KRT37	17	Homo sapiens keratin 37 (KRT37), mRNA.	KRTHA7; hHa7; HA7	KRT37	5810255	Homo sapiens	RefSeq	ILMN_183918	NM_003770.4	NM_003770.4		8688	55770881	NM_003770.4	NP_003761.3	5810255	S	1399	TCTGAAGGCCCGAGTTAGGAGATTGAGGCTGGTTGCACTGGGGTCAGGAG	-	39577078-39577127	17q21.2b	A cytoskeletal structure that forms a distinct elongated structure, characteristically 10 nm in diameter, that occurs in the cytoplasm of eukaryotic cells. Intermediate filaments form a fibrous system, composed of chemically heterogeneous subunits and involved in mechanically integrating the various components of the cytoplasmic space. Intermediate filaments may be divided into five chemically di…		The action of a molecule that contributes to the structural integrity of a complex or assembly within or outside a cell [goid 5198] [pmid 9756910] [evidence TAS]	KRTHA7; hHa7; HA7
ILMN_1741544	KRT38	-19.1976	1	0.933766	0	-14.5735	1	0.84026	0.915954	1	NM_006771.3	KRT38	17	Homo sapiens keratin 38 (KRT38), mRNA.	hHa8; HA8; KRTHA8	KRT38	3170341	Homo sapiens	RefSeq	ILMN_2163	NM_006771.3	NM_006771.3		8687	15431317	NM_006771.3	NP_006762.3	3170341	S	2704	CCATGATTCAGCCACACTGGCCTTTCTGTTCCTTGGACATGCCTGGAGAC	-	39592704-39592753	17q21.2b	A cytoskeletal structure that forms a distinct elongated structure, characteristically 10 nm in diameter, that occurs in the cytoplasm of eukaryotic cells. Intermediate filaments form a fibrous system, composed of chemically heterogeneous subunits and involved in mechanically integrating the various components of the cytoplasmic space. Intermediate filaments may be divided into five chemically di…		The action of a molecule that contributes to the structural integrity of a complex or assembly within or outside a cell [goid 5198] [pmid 9756910] [evidence TAS]	hHa8; HA8; KRTHA8
ILMN_2114137	KRT39	-18.34	1	0.925974	0	-21.422	1	0.97013	-0.59379	1	NM_213656.2	KRT39	17	Homo sapiens keratin 39 (KRT39), mRNA.	KA35	KRT39	520348	Homo sapiens	RefSeq	ILMN_171984	NM_213656.2	NM_213656.2		390792	51491874	NM_213656.2	NP_998821.2	520348	S	1375	CACTGCAGTGCCTGCGGACCCCTGTCCCAGATACTGGTTAAAATTTGCAC	-	36368466-36368515	17q21.2a	A cytoskeletal structure that forms a distinct elongated structure, characteristically 10 nm in diameter, that occurs in the cytoplasm of eukaryotic cells. Intermediate filaments form a fibrous system, composed of chemically heterogeneous subunits and involved in mechanically integrating the various components of the cytoplasmic space. Intermediate filaments may be divided into five chemically di…		The action of a molecule that contributes to the structural integrity of a complex or assembly within or outside a cell [goid 5198] [evidence IEA]	KA35
ILMN_1727626	KRT39	-18.6084	1	0.92987	0	-7.27081	1	0.677922	2.52361	1	NM_213656.2	KRT39	17	Homo sapiens keratin 39 (KRT39), mRNA.	KA35	KRT39	3450451	Homo sapiens	RefSeq	ILMN_171984	NM_213656.2	NM_213656.2		390792	51491874	NM_213656.2	NP_998821.2	3450451	S	365	ACCTGCAAAAGGTGCGAATGCTAGAACGAGAGAATGCTGAACTGGAATCC	-	36376256-36376305	17q21.2a	A cytoskeletal structure that forms a distinct elongated structure, characteristically 10 nm in diameter, that occurs in the cytoplasm of eukaryotic cells. Intermediate filaments form a fibrous system, composed of chemically heterogeneous subunits and involved in mechanically integrating the various components of the cytoplasmic space. Intermediate filaments may be divided into five chemically di…		The action of a molecule that contributes to the structural integrity of a complex or assembly within or outside a cell [goid 5198] [evidence IEA]
ILMN_1744765	KRT4	11.616	11.616	0.190909	0	8.51669	8.51669	0.25974	-0.531985	0.733186	NM_002272.1	KRT4	12	Homo sapiens keratin 4 (KRT4), mRNA.	CK4; CYK4; K4; FLJ31692	KRT4	540546	Homo sapiens	RefSeq	ILMN_14703	NM_002272.2	NM_002272.2		3851	109255248	NM_002272.2	NP_002263.2	540546	S	2200	CCAGGATGATCTTCTGTGCTGGGACAGGGACTCTGCCTCTTGGAGTTTGG	-	53200659-53200708	12q13.13d	A filament composed of acidic and basic keratins (types I and II), typically expressed in epithelial cells. The keratins are the most diverse classes of IF proteins, with a large number of keratin isoforms being expressed. Each type of epithelium always expresses a characteristic combination of type I and type II keratins [goid 45095] [evidence IEA]	A process that is carried out at the cellular level which results in the formation, arrangement of constituent parts, or disassembly of cytoskeletal structures [goid 7010] [pmid 2452170] [evidence NAS]; The process whereby a relatively unspecialized cell acquires specialized features of an epithelial cell, any of the cells making up an epithelium [goid 30855] [evidence ISS]; Any process that stop…	The action of a molecule that contributes to the structural integrity of a complex or assembly within or outside a cell [goid 5198] [evidence NAS]	CK4; CYK4; FLJ31692; K4
ILMN_2201768	KRT40	-21.8511	1	0.976623	0	-15.225	1	0.851948	1.35069	1	NM_182497.2	KRT40	17	Homo sapiens keratin 40 (KRT40), mRNA.	KA36; FLJ36600	KRT40	460722	Homo sapiens	RefSeq	ILMN_168017	NM_182497.2	NM_182497.2		125115	125490369	NM_182497.2	NP_872303.2	460722	S	2	GCAGGAGGGCTATGTGTCCTGGACCATGAAGAAGGATGACTTCTGACTGC	-	36394036-36394051:36394052-36394052:36396082-36396114	17q21.2a	A cytoskeletal structure that forms a distinct elongated structure, characteristically 10 nm in diameter, that occurs in the cytoplasm of eukaryotic cells. Intermediate filaments form a fibrous system, composed of chemically heterogeneous subunits and involved in mechanically integrating the various components of the cytoplasmic space. Intermediate filaments may be divided into five chemically di…		The action of a molecule that contributes to the structural integrity of a complex or assembly within or outside a cell [goid 5198] [evidence IEA]; Interacting selectively with any mono-, di- or trisaccharide carbohydrate [goid 5529] [evidence IEA]	KA36; FLJ36600
ILMN_1801632	KRT5	-13.6849	1	0.824675	0	-17.4442	1	0.896104	-0.727991	1	NM_000424.2	KRT5	12	Homo sapiens keratin 5 (KRT5), mRNA.	DDD; CK5; K5; EBS2; KRT5A	KRT5	5860289	Homo sapiens	RefSeq	ILMN_7654	NM_000424.3	NM_000424.3		3852	119395753	NM_000424.3	NP_000415.2	5860289	S	2065	ACCACATTCTTTGGTTCCCAGGAGAGCCCCATTCCCAGCCCCTGGTCTCC	-	52908547-52908596	12q13.13d	A filament composed of acidic and basic keratins (types I and II), typically expressed in epithelial cells. The keratins are the most diverse classes of IF proteins, with a large number of keratin isoforms being expressed. Each type of epithelium always expresses a characteristic combination of type I and type II keratins [goid 45095] [pmid 7679677] [evidence IDA]	The process whose specific outcome is the progression of the epidermis over time, from its formation to the mature structure. The epidermis is the outer epithelial layer of a plant or animal, it may be a single layer that produces an extracellular material (e.g. the cuticle of arthropods) or a complex stratified squamous epithelium, as in the case of many vertebrate species [goid 8544] [pmid 7520…	The action of a molecule that contributes to the structural integrity of a cytoskeletal structure [goid 5200] [pmid 7520042] [evidence TAS]; Interacting selectively with any protein or protein complex (a complex of two or more proteins that may include other nonprotein molecules) [goid 5515] [pmid 10727209] [evidence IPI]	DDD; CK5; K5; EBS2; KRT5A
ILMN_2219002	KRT6A	1.91894	1.91894	0.442857	0	11.0047	11.0047	0.205195	1.7515	5.73477	NM_005554.3	KRT6A	12	Homo sapiens keratin 6A (KRT6A), mRNA.	K6D; K6C; CK6C; K6A; KRT6C; KRT6D; CK6A; CK6D	KRT6A	3830681	Homo sapiens	RefSeq	ILMN_20473	NM_005554.3	NM_005554.3		3853	126273584	NM_005554.3	NP_005545.1	3830681	S	2310	GTGTTGTGAACCCCCACCCAGGCAGTATCCATGAAAGCACAAGTGACTAG	-	52881048-52881097	12q13.13d	The part of a cell or its extracellular environment in which a gene product is located. A gene product may be located in one or more parts of a cell and its location may be as specific as a particular macromolecular complex, that is, a stable, persistent association of macromolecules that function together [goid 5575] [evidence ND ]; A filament composed of acidic and basic keratins (types I and I…	The process whose specific outcome is the progression of the ectoderm over time, from its formation to the mature structure. In animal embryos, the ectoderm is the outer germ layer of the embryo, formed during gastrulation [goid 7398] [pmid 7545493] [evidence TAS]; Any process that activates or increases the rate or extent of cell proliferation [goid 8284] [pmid 7543104] [evidence NAS]; The proce…	The action of a molecule that contributes to the structural integrity of a cytoskeletal structure [goid 5200] [pmid 7543104] [evidence NAS]; Interacting selectively with any protein or protein complex (a complex of two or more proteins that may include other nonprotein molecules) [goid 5515] [pmid 16189514] [evidence IPI]	K6A; CK6A
ILMN_1669820	KRT6B	-13.6132	1	0.823377	0	-21.9477	1	0.975325	-1.75355	1	NM_005554.2	KRT6B	12	Homo sapiens keratin 6B (KRT6B), mRNA.	PC2; K6B; CK6B; KRTL1	KRT6B	2000114	Homo sapiens	RefSeq	ILMN_7664	NM_005555.3	NM_005555.3		3854	119703752	NM_005555.3	NP_005546.2	2000114	S	381	TCTGGGTGGTGGAGCCGGCCTTGCTGGTGGCTTTGGGGGCCCTGGCTTCC	-	52845480-52845529	12q13.13d	A filament composed of acidic and basic keratins (types I and II), typically expressed in epithelial cells. The keratins are the most diverse classes of IF proteins, with a large number of keratin isoforms being expressed. Each type of epithelium always expresses a characteristic combination of type I and type II keratins [goid 45095] [evidence IEA]	The process whose specific outcome is the progression of the ectoderm over time, from its formation to the mature structure. In animal embryos, the ectoderm is the outer germ layer of the embryo, formed during gastrulation [goid 7398] [pmid 9618173] [evidence TAS]	The action of a molecule that contributes to the structural integrity of a cytoskeletal structure [goid 5200] [pmid 9618173] [evidence TAS]	K6A; CK6A
ILMN_1721354	KRT6B	-15.1406	1	0.851948	0	-6.8766	1	0.67013	1.71635	1	NM_005555.2	KRT6B	12	Homo sapiens keratin 6B (KRT6B), mRNA.	PC2; K6B; CK6B; KRTL1	KRT6B	2350196	Homo sapiens	RefSeq	ILMN_7664	NM_005555.3	NM_005555.3		3854	119703752	NM_005555.3	NP_005546.2	2350196	S	2160	CTCTTGCAGTGTCCCTGAATGGCAAGTGATGTACCTTCTGATGCAGTCTG	-	52840507-52840556	12q13.13d	A filament composed of acidic and basic keratins (types I and II), typically expressed in epithelial cells. The keratins are the most diverse classes of IF proteins, with a large number of keratin isoforms being expressed. Each type of epithelium always expresses a characteristic combination of type I and type II keratins [goid 45095] [evidence IEA]	The process whose specific outcome is the progression of the ectoderm over time, from its formation to the mature structure. In animal embryos, the ectoderm is the outer germ layer of the embryo, formed during gastrulation [goid 7398] [pmid 9618173] [evidence TAS]	The action of a molecule that contributes to the structural integrity of a cytoskeletal structure [goid 5200] [pmid 9618173] [evidence TAS]	PC2; K6B; CK6B; KRTL1
ILMN_1698772	KRT6B	7.27975	7.27975	0.281818	0	5.39579	5.39579	0.332468	-0.322532	0.741205	NM_058242.1	KRT6B	12	Homo sapiens keratin 6B (KRT6B), mRNA.	PC2; K6B; CK6B; KRTL1	KRT6B	6760341	Homo sapiens	RefSeq	ILMN_7664	NM_005555.3	NM_005555.3		3854	119703752	NM_005555.3	NP_005546.2	6760341	S	111	CTCAGCCAGGCTCCCTGGGGTCAGCCGCTCTGGCTTCAGCAGCATCTCCG	-	52845750-52845799	12q13.13d	A filament composed of acidic and basic keratins (types I and II), typically expressed in epithelial cells. The keratins are the most diverse classes of IF proteins, with a large number of keratin isoforms being expressed. Each type of epithelium always expresses a characteristic combination of type I and type II keratins [goid 45095] [evidence IEA]	The process whose specific outcome is the progression of the ectoderm over time, from its formation to the mature structure. In animal embryos, the ectoderm is the outer germ layer of the embryo, formed during gastrulation [goid 7398] [pmid 9618173] [evidence TAS]	The action of a molecule that contributes to the structural integrity of a cytoskeletal structure [goid 5200] [pmid 9618173] [evidence TAS]	K6C; CK6C
ILMN_1754576	KRT6C	-19.1454	1	0.932468	0	-20.6992	1	0.95974	-0.290351	1	NM_173086.2	KRT6C		Homo sapiens keratin 6C (KRT6C), mRNA.	MGC163455; MGC163457; MGC102925; KRT6E	KRT6C	5820626	Homo sapiens	RefSeq	ILMN_1845	NM_173086.3	NM_173086.3		286887	141802000	NM_173086.3	NP_775109.1	5820626	S	1849	GAGCTGGGTATGGATGCTTAGTGCCCTCACTTCTCTCTGTCTATACCTGC			12q13.13d	A filament composed of acidic and basic keratins (types I and II), typically expressed in epithelial cells. The keratins are the most diverse classes of IF proteins, with a large number of keratin isoforms being expressed. Each type of epithelium always expresses a characteristic combination of type I and type II keratins [goid 45095] [evidence IEA]	A process that is carried out at the cellular level which results in the formation, arrangement of constituent parts, or disassembly of cytoskeletal structures [goid 7010] [evidence NAS]	The action of a molecule that contributes to the structural integrity of a complex or assembly within or outside a cell [goid 5198] [evidence NAS]	MGC163455; MGC163457; MGC102925; KRT6E
ILMN_2163723	KRT7	-7.74291	1	0.705195	0	-7.5616	1	0.688312	0.0310307	1	NM_005556.3	KRT7	12	Homo sapiens keratin 7 (KRT7), mRNA.	K7; MGC3625; MGC129731; SCL; K2C7; CK7	KRT7	3800161	Homo sapiens	RefSeq	ILMN_12486	NM_005556.3	NM_005556.3		3855	67782364	NM_005556.3	NP_005547.3	3800161	S	1408	CATTGGGCTGACCCTCGGGGGAACCATGGGCAGCAATGCCCTGAGCTTCT	+	50928682-50928731	12q13.13d	A filament composed of acidic and basic keratins (types I and II), typically expressed in epithelial cells. The keratins are the most diverse classes of IF proteins, with a large number of keratin isoforms being expressed. Each type of epithelium always expresses a characteristic combination of type I and type II keratins [goid 45095] [evidence IEA]; All of the contents of a cell excluding the pl…	The process whereby new strands of DNA are synthesized. The template for replication can either be an existing DNA molecule or RNA [goid 6260] [pmid 10492017] [evidence IDA]; Any process that modulates the frequency, rate or extent of the chemical reactions and pathways resulting in the formation of proteins by the translation of mRNA [goid 6417] [pmid 12072504] [evidence IDA]; A process that is …	The action of a molecule that contributes to the structural integrity of a complex or assembly within or outside a cell [goid 5198] [evidence IEA]; Interacting selectively with any protein or protein complex (a complex of two or more proteins that may include other nonprotein molecules) [goid 5515] [evidence IEA]; The action of a molecule that contributes to the structural integrity of a complex …	K7; MGC3625; MGC129731; SCL; K2C7; CK7
ILMN_1716136	KRT71	-14.4725	1	0.84026	0	-11.58	1	0.785714	0.548211	1	NM_033448.1	KRT71	12	Homo sapiens keratin 71 (KRT71), mRNA.	K6IRS1; MGC119391; KRT6IRS1; MGC119390; KRT6IRS	KRT71	3450128	Homo sapiens	RefSeq	ILMN_8622	NM_033448.1	NM_033448.1		112802	15618994	NM_033448.1	NP_258259.1	3450128	S	1885	TGCCAGCTTTCCTCCTCTGCCCGGCCTCTAGCGCAGTCGCTAACTACTCT	-	51224262-51224311	12q13.13d	A filament composed of acidic and basic keratins (types I and II), typically expressed in epithelial cells. The keratins are the most diverse classes of IF proteins, with a large number of keratin isoforms being expressed. Each type of epithelium always expresses a characteristic combination of type I and type II keratins [goid 45095] [evidence IEA]	The process by which the anatomical structures of the hair follicle are generated and organized [goid 31069] [evidence IEA]	The action of a molecule that contributes to the structural integrity of a complex or assembly within or outside a cell [goid 5198] [evidence IEA]	K6IRS1; MGC119391; KRT6IRS1; MGC119390; KRT6IRS
ILMN_1695812	KRT72	-2.17469	1	0.546753	0	-1.161	1	0.516883	0.179964	1	NM_080747.1	KRT72	12	Homo sapiens keratin 72 (KRT72), mRNA.	KRT6IRS2; KRT6; MGC142246; K6irs; K6IRS2	KRT72	2600369	Homo sapiens	RefSeq	ILMN_14872	NM_080747.1	NM_080747.1		140807	28372502	NM_080747.1	NP_542785.1	2600369	S	1773	GCTCTCTCAGTGGCCTCCTTCTTGGTCCCGTTTCGTTGGGTCATTGCCTG	-	51265802-51265851	12q13.13d	A filament composed of acidic and basic keratins (types I and II), typically expressed in epithelial cells. The keratins are the most diverse classes of IF proteins, with a large number of keratin isoforms being expressed. Each type of epithelium always expresses a characteristic combination of type I and type II keratins [goid 45095] [evidence IEA]		The action of a molecule that contributes to the structural integrity of a complex or assembly within or outside a cell [goid 5198] [evidence IEA]	KRT6IRS2; KRT6; MGC142246; K6irs; K6IRS2
ILMN_1672120	KRT73	-4.22074	1	0.609091	0	4.01613	4.01613	0.371429	1.69955	4.01613	NM_175068.2	KRT73	12	Homo sapiens keratin 73 (KRT73), mRNA.	MGC129636; K6IRS3; IRT6IRS3; KRT6IRS3; MGC129635	KRT73	5220026	Homo sapiens	RefSeq	ILMN_13180	NM_175068.2	NM_175068.2		319101	31341282	NM_175068.2	NP_778238.1	5220026	S	2210	CATCTGTGGGTACTTGTCCTTGTTTAGGCCTCACCTCCCTGCTCCTGTGT	-	53001378-53001427	12q13.13d	A filament composed of acidic and basic keratins (types I and II), typically expressed in epithelial cells. The keratins are the most diverse classes of IF proteins, with a large number of keratin isoforms being expressed. Each type of epithelium always expresses a characteristic combination of type I and type II keratins [goid 45095] [evidence IEA]		The action of a molecule that contributes to the structural integrity of a complex or assembly within or outside a cell [goid 5198] [evidence IEA]	MGC129636; IRT6IRS3; KRT6IRS3; K6IRS3; MGC129635
[truncated: 18 more rows]

## Sheet: NDRG
PROBE_ID	SYMBOL	C.AVG_Signal	C.AVG_Signal2	C.Detection Pval	C.DiffScore	1.AVG_Signal	1.AVG_Signal2	1.Detection Pval	1.DiffScore	1vsC fc	SEARCH_KEY	ILMN_GENE	CHROMOSOME	DEFINITION	SYNONYMS	TargetID	ProbeID	SPECIES	SOURCE	TRANSCRIPT	SOURCE_REFERENCE_ID	REFSEQ_ID	UNIGENE_ID	ENTREZ_GENE_ID	GI	ACCESSION	PROTEIN_PRODUCT	ARRAY_ADDRESS_ID	PROBE_TYPE	PROBE_START	PROBE_SEQUENCE	PROBE_CHR_ORIENTATION	PROBE_COORDINATES	CYTOBAND	ONTOLOGY_COMPONENT	ONTOLOGY_PROCESS	ONTOLOGY_FUNCTION	OBSOLETE_PROBE_ID
[truncated: 9 more rows]

## Sheet: SLC
PROBE_ID	SYMBOL	C.AVG_Signal	C.AVG_Signal2	C.Detection Pval	C.DiffScore	1.AVG_Signal	1.AVG_Signal2	1.Detection Pval	1.DiffScore	1vsC fc	SEARCH_KEY	ILMN_GENE	CHROMOSOME	DEFINITION	SYNONYMS	TargetID	ProbeID	SPECIES	SOURCE	TRANSCRIPT	SOURCE_REFERENCE_ID	REFSEQ_ID	UNIGENE_ID	ENTREZ_GENE_ID	GI	ACCESSION	PROTEIN_PRODUCT	ARRAY_ADDRESS_ID	PROBE_TYPE	PROBE_START	PROBE_SEQUENCE	PROBE_CHR_ORIENTATION	PROBE_COORDINATES	CYTOBAND	ONTOLOGY_COMPONENT	ONTOLOGY_PROCESS	ONTOLOGY_FUNCTION	OBSOLETE_PROBE_ID
[truncated: 525 more rows]

[truncated: 6 more sheets: SORCS, TAF, TIMP, TMEM, TUBB, Sheet12]
